# Supplementary material for: A Global Meta‐Analysis of Water Use Efficiency Proxies Reveals That UV Radiation Decreases Transpiration Without Improving WUE
Source: Plant Cell Environ. 2025 May 28;48(9):6734–47. doi: 10.1111/pce.15643 (PMC12319297; doi:10.1111/pce.15643)
Supplement: Supplementary file 2 — SupplementaryTable S1 alphabetical. [file PCE-48-6734-s001.xlsx]

## Sheet: List1
Supplementary Table S1: Dataset for the paper by Jansen et al.: A global meta-analysis of Water Use Efficiency proxies reveals that UV radiation decreases transpiration without improving WUE
Plant functional traits are categorized as follows: He refers to herbs (non-woody dicotyledonous plants), Gr to grasses (non-woody monocotyledonous plants), Tb and Tc to broadleaf and coniferous trees, respectively, Sh to shrubs; W to woody plant species, and NW to non-woody plant species.
Experimental conditions are classified according to the growth environment (C = growth chamber, G = glasshouse, F = field) and the UV exposure approach (Ex = UV-exclusion, Sup = UV-supplementation).
Applied UV doses in control and UV treatments are given in kJ m–2 day–1 and categorized as follow: Sup_Low represents low UV dose supplied (≤5 kJ m–2 day–1), Sup_Med a medium UV dose (>5 and ≤10 kJ m–2 day–1), and Sup_High a high UV dose (>10 kJ m–2 day–1).
Amb refers to plants exposed to ambient UV levels in “UV-exclusion-type” experiments.
The table presents mean values and standard deviations for physiological parameters, including stomatal conductance (Gs; mol H2O m–2 s–1), transpiration rate (E; mmol H2O m–2 s–1), net photosynthesis (A; μmol CO2 m–2 s–1), stable carbon isotope composition of plant tissues (δ13C; ‰), carbon isotope discrimination (Δ13C; ‰), and water use efficiency (WUE) proxies.
The WUE proxies include stomata-based WUE (sWUE; μmol CO2 mol H2O–1), transpiration-based WUE (eWUE; mmol CO2 mol H2O–1), and isotope-based WUE (isWUE; μmol CO2 mol H2O–1). The notation „sat“ indicates measurements conducted under saturating intensities of photosynthetically active radiation (>1000 µmol m–2 s–1).
The sample size „n“ represents the number of replications for individual observation; if missing, reported p-values of treatment effect are provided instead.
Reference	Plant species				Experimental conditions							Data of parameters studied
	Latin name	Cultivar	Functional type		UV exposure conditions		UV dose applied			Treatment duration		Parameter	Mean		Standard deviation		n		Technical notes
					Environment	Approach	Control	UV	Category	Days	Category		Control	UV	Control	UV
Basahi et al. (2014)	Lactuca sativa	Romaine	He	NW	F	Sup	5	10	Sup_Med	90	Dur_med	A	31.06	24.9	5.53399	4.3007	10		Illumination: 10 hour per day
Annual Research & Review in Biology 4, 1739–1756.			He	NW	F	Sup	5	10	Sup_Med	90	Dur_med	Gs	0.4144	0.393	0.143884	0.152422	10
			He	NW	F	Sup	5	10	Sup_Med	90	Dur_med	sWUE	74.9517	63.3588	29.2503	26.8997	10
Bassman et al. (2001)	Populus deltoides	ILL–129	Tb	W	G	Sup	7.5	16	Sup_High	90	Dur_med	Asat	14.5	13.5	1.41421	5.65685	8		Illumination: 10 hours per day
International Journal of Plant Sciences 162, 103–110.			Tb	W	G	Sup	7.5	16	Sup_High	90	Dur_med	Gssat	0.496	0.364	0.101823	0.101823	8
			Tb	W	G	Sup	7.5	16	Sup_High	90	Dur_med	sWUEsat	29.2339	37.0879	6.64427	18.6856	8
	Populus deltoides	ILL–129	Tb	W	G	Sup	16	21.8	Sup_High	90	Dur_med	Asat	13.5	14	5.65685	2.82843	8		Illumination: 10 hours per day
			Tb	W	G	Sup	16	21.8	Sup_High	90	Dur_med	Gssat	0.364	0.448	0.101823	0.203647	8
			Tb	W	G	Sup	16	21.8	Sup_High	90	Dur_med	sWUEsat	37.0879	31.25	18.6856	15.5451	8
	Populus deltoides	ILL–129	Tb	W	G	Sup	7.5	21.8	Sup_High	90	Dur_med	Asat	14.5	14	1.41421	2.82843	8		Illumination: 10 hours per day
			Tb	W	G	Sup	7.5	21.8	Sup_High	90	Dur_med	Gssat	0.496	0.448	0.101823	0.203647	8
			Tb	W	G	Sup	7.5	21.8	Sup_High	90	Dur_med	sWUEsat	29.2339	31.25	6.64427	15.5451	8
Berli et al. (2013) Physiologia Plantarum 149, 127–140.	Vitis vinifera	Malbec	Sh	W	F	Ex		Amb	Amb	148	Dur_long	A	12.31	10.64	p < 0,05		5		UV Treatment: 90% of ambient UV
			Sh	W	F	Ex		Amb	Amb	148	Dur_long	Gs	0.1937	0.1648	p < 0,05		5		Control: 22% of ambient UV
			Sh	W	F	Ex		Amb	Amb	148	Dur_long	sWUE	63.5519	64.5631	p < 0,05		5
Boesgaard et al. (2012) Physiologia Plantarum 145, 540–550.	Vaccinium uliginosum	microphyllum	Sh	W	F	Ex		Amb	Amb	1825	Dur_long	A	2.54	1.97	0.284605	0.221359	10		UV treatment: 91% of ambient UV
			Sh	W	F	Ex		Amb	Amb	1825	Dur_long	E	0.81	0.64	0.0948683	0.0948683	10		Control: 39% of ambient UV
			Sh	W	F	Ex		Amb	Amb	1825	Dur_long	eWUE	3.1358	3.07812	0.508275	0.572553	10
			Sh	W	F	Ex		Amb	Amb	1825	Dur_long	δ13C	-31.21	-31.1	0.284605	0.316228	10
			Sh	W	F	Ex		Amb	Amb	1825	Dur_long	isWUE	42.9616	44.1312	3.02633	3.36182	10
	Vaccinium uliginosum	microphyllum	Sh	W	F	Ex		Amb	Amb	1825	Dur_long	A	4.56	5.51	0.537587	0.790569	10		UV treatment: 91% of ambient UV
			Sh	W	F	Ex		Amb	Amb	1825	Dur_long	E	1.42	1.7	0.158114	0.221359	10		Control: 39% of ambient UV
			Sh	W	F	Ex		Amb	Amb	1825	Dur_long	eWUE	3.21127	3.24118	0.520749	0.627996	10
Chen et al. (2003) Proceeding of SPIE 4896, 210–218.	Glycine max	Longdou	He	NW	C	Sup		11.2	Sup_Low	21	Dur_short	A	8.36	4.92	1.3	0.8	3		Simulation of 20% ozone depletion
			He	NW	C	Sup		11.2	Sup_Low	21	Dur_short	Gs	0.2018	0.1826	0.0543	0.0236	3		Control: ambient filtered down to 290nm
			He	NW	C	Sup		11.2	Sup_Low	21	Dur_short	E	3.34	3.55	1.1	0.3	3		applied 7 hours daily
			He	NW	C	Sup		11.2	Sup_Low	21	Dur_short	sWUE	41.4272	26.9441	12.8747	5.59656	3
			He	NW	C	Sup		11.2	Sup_Low	21	Dur_short	eWUE	2.50299	1.38592	0.911608	0.25397	3
			He	NW	C	Sup		11.2	Sup_Low	21	Dur_short	δ13C	-27.26	-28.39	0.36	0.33	3
			He	NW	C	Sup		11.2	Sup_Low	21	Dur_short	isWUE	80.7662	69.1579	3.69392	3.39397	3
Chen et al. (2016)	Morus alba	Female	Tb	W	F	Sup	3.43	3.78	Sup_Low	90	Dur_med	A	20.67	16.23	1.31928	0.939149	5
Environmental and Experimental Botany 129, 85–93.			Tb	W	F	Sup	3.43	3.78	Sup_Low	90	Dur_med	Gs	0.38	0.39	0.0447214	0.067082	5
			Tb	W	F	Sup	3.43	3.78	Sup_Low	90	Dur_med	E	2.67	2.29	0.424853	0.156525	5
			Tb	W	F	Sup	3.43	3.78	Sup_Low	90	Dur_med	sWUE	54.3947	41.6154	7.28243	7.55226	5
			Tb	W	F	Sup	3.43	3.78	Sup_Low	90	Dur_med	eWUE	7.74157	7.08734	1.32725	0.634713	5
			Tb	W	F	Sup	3.43	3.78	Sup_Low	90	Dur_med	δ13C	-27.34	-28.37	0.178885	0.067082	5
			Tb	W	F	Sup	3.43	3.78	Sup_Low	90	Dur_med	isWUE	89.873	78.5247	1.96884	0.739879	5
	Morus alba	Male	Tb	W	F	Sup	3.43	3.78	Sup_Low	90	Dur_med	A	20.21	17.92	0.804984	0.916788	5
			Tb	W	F	Sup	3.43	3.78	Sup_Low	90	Dur_med	Gs	0.38	0.48	0.0894427	0.134164	5
			Tb	W	F	Sup	3.43	3.78	Sup_Low	90	Dur_med	E	2.54	2.5	0.067082	0.245967	5
			Tb	W	F	Sup	3.43	3.78	Sup_Low	90	Dur_med	sWUE	53.1842	37.3333	12.6962	10.6083	5
			Tb	W	F	Sup	3.43	3.78	Sup_Low	90	Dur_med	eWUE	7.95669	7.168	0.380261	0.794884	5
			Tb	W	F	Sup	3.43	3.78	Sup_Low	90	Dur_med	δ13C	-27.46	-27.81	0.0894427	0.134164	5
			Tb	W	F	Sup	3.43	3.78	Sup_Low	90	Dur_med	isWUE	88.5521	84.6976	0.984661	0.98537	5
Chu et al. (2022) Photosynthesis Research 153, 177–189.	Iris tectorum		He	NW	F	Sup				14	Dur_short	Asat	10.2	8.4	0.6	0.9	3		UV Treatment: 210 μw·cm−2
			He	NW	F	Sup				14	Dur_short	Gssat	0.165	0.142	0.03	0.024	3		Control: 168 μw·cm−2
			He	NW	F	Sup				14	Dur_short	Esat	1.85	1.72	0.15	0.15	3
			He	NW	F	Sup				14	Dur_short	sWUEsat	61.8182	59.1549	11.8133	11.8377	3
			He	NW	F	Sup				14	Dur_short	eWUEsat	5.51351	4.88372	0.552297	0.67468	3
	Iris tectorum		He	NW	F	Sup				14	Dur_short	Asat	8.4	5.1	0.9	1.2	3		UV Treatment: 252 μw·cm −2
			He	NW	F	Sup				14	Dur_short	Gssat	0.142	0.081	0.024	0.024	3		Control: 210 μw·cm −2
			He	NW	F	Sup				14	Dur_short	Esat	1.72	1.38	0.15	0.3	3
			He	NW	F	Sup				14	Dur_short	sWUEsat	59.1549	62.963	11.8377	23.8225	3
			He	NW	F	Sup				14	Dur_short	eWUEsat	4.88372	3.69565	0.67468	1.18389	3
	Iris tectorum		He	NW	F	Sup				14	Dur_short	Asat	10.2	5.1	6.12619	12.436	3		UV Treatment: 252 μw·cm −2
			He	NW	F	Sup				14	Dur_short	Gssat	0.165	0.081	7.26249	14.8126	3		Control: 168 μw·cm−2
			He	NW	F	Sup				14	Dur_short	Esat	1.85	1.38	8.3988	17.1893	3
			He	NW	F	Sup				14	Dur_short	sWUEsat	61.8182	62.963	9.5351	19.5659	3
			He	NW	F	Sup				14	Dur_short	eWUEsat	5.51351	3.69565	10.6714	21.9425	3
	Iris tectorum		He	NW	F	Sup				56	Dur_med	Asat	8.1	5.6	0.6	0.9	3		UV Treatment: 210 μw·cm −2
			He	NW	F	Sup				56	Dur_med	Gssat	0.145	0.13	0.018	0.024	3		Control: 168 μw·cm−2
			He	NW	F	Sup				56	Dur_med	Esat	2.93	1.8	1.5	1.2	3
			He	NW	F	Sup				56	Dur_med	sWUEsat	55.8621	43.0769	8.07534	10.5439	3
			He	NW	F	Sup				56	Dur_med	eWUEsat	2.76451	3.11111	1.43001	2.13349	3
	Iris tectorum		He	NW	F	Sup				56	Dur_med	Asat	5.6	5.5	0.9	0.9	3		UV Treatment: 252 μw·cm −2
			He	NW	F	Sup				56	Dur_med	Gssat	0.13	0.104	0.024	0.018	3		Control: 210 μw·cm −2
			He	NW	F	Sup				56	Dur_med	Esat	1.8	1.85	1.2	1.2	3
			He	NW	F	Sup				56	Dur_med	sWUEsat	43.0769	52.8846	10.5439	12.5964	3
			He	NW	F	Sup				56	Dur_med	eWUEsat	3.11111	2.97297	2.13349	1.98883	3
	Iris tectorum		He	NW	F	Sup				56	Dur_med	Asat	8.1	5.5	6.85634	7.76745	3		UV Treatment: 252 μw·cm −2
			He	NW	F	Sup				56	Dur_med	Gssat	0.145	0.104	8.15503	9.24305	3		Control: 168 μw·cm−2
			He	NW	F	Sup				56	Dur_med	Esat	2.93	1.85	9.45372	10.7187	3
			He	NW	F	Sup				56	Dur_med	sWUEsat	55.8621	52.8846	10.7524	12.1943	3
			He	NW	F	Sup				56	Dur_med	eWUEsat	2.76451	2.97297	12.0511	13.6699	3
Correia et al. (1999) Environmental Pollution 104, 383–388.	Triticum aestivum		Gr	NW	F	Sup	2.1	3.3	Sup_Low	120	Dur_long	A	13.6	11.5	1.78885	1.78885	20
			Gr	NW	F	Sup	2.1	3.3	Sup_Low	120	Dur_long	Gs	0.1537	0.1323	0.00491935	0.00581378	20
			Gr	NW	F	Sup	2.1	3.3	Sup_Low	120	Dur_long	E	5.07	4.76	0.223607	0.134164	20
			Gr	NW	F	Sup	2.1	3.3	Sup_Low	120	Dur_long	sWUE	88.4841	86.9237	11.9782	14.0504	20
			Gr	NW	F	Sup	2.1	3.3	Sup_Low	120	Dur_long	eWUE	2.68245	2.41597	0.372137	0.381929	20
Correia et al. (2005) European Journal of Agronomy 22, 337–347.	Zea mays	DeKalb 502	Gr	NW	F	Sup	6.84	10	Sup_Med	35	Dur_med	A	35	28.9	p>0,1		8
			Gr	NW	F	Sup	6.84	10	Sup_Med	35	Dur_med	Gs	0.6039	0.3982	p<0,1		8
			Gr	NW	F	Sup	6.84	10	Sup_Med	35	Dur_med	E	8.4	6.8	p<0,1		8
			Gr	NW	F	Sup	6.84	10	Sup_Med	35	Dur_med	sWUE	57.9566	72.5766	p<0,1		8
			Gr	NW	F	Sup	6.84	10	Sup_Med	35	Dur_med	eWUE	4.16667	4.25	p<0,1		8
Del–Castillo–Alonso et al. (2016)	Vitis vinifera	Tempranillo	Sh	W	F	Ex	0.55	19.16	Sup_High	18	Dur_short	A	23	24	0.489898	0.489898	6
Plant Physiology and Biochemistry 109, 374–386.			Sh	W	F	Ex	0.55	19.16	Sup_High	18	Dur_short	Gs	0.27	0.29	0.0489898	0.0489898	6
			Sh	W	F	Ex	0.55	19.16	Sup_High	18	Dur_short	sWUE	85.1852	82.7586	15.5624	14.0821	6
	Vitis vinifera	Tempranillo	Sh	W	F	Ex	0.55	19.16	Sup_High	54	Dur_med	A	22.2	23.2	1.95959	2.44949	6
			Sh	W	F	Ex	0.55	19.16	Sup_High	54	Dur_med	Gs	0.24	0.325	0.0489898	0.0244949	6
			Sh	W	F	Ex	0.55	19.16	Sup_High	54	Dur_med	sWUE	92.5	71.3846	20.5713	9.26019	6
	Vitis vinifera	Tempranillo	Sh	W	F	Ex	0.55	19.16	Sup_High	93	Dur_long	A	17	15.8	2.93939	4.40908	6
			Sh	W	F	Ex	0.55	19.16	Sup_High	93	Dur_long	Gs	0.13	0.15	0.0489898	0.0489898	6
			Sh	W	F	Ex	0.55	19.16	Sup_High	93	Dur_long	sWUE	130.769	105.333	54.2193	45.2491	6
Dias et al. (2018) Journal of Plant Physiology 222, 39–50.	Olea europaea	Galega Vulgar	Tb	W	C	Sup	0	6.5	Sup_Med	5	Dur_short	A	11.6	8.2	3.9598	4.52548	8
			Tb	W	C	Sup	0	6.5	Sup_Med	5	Dur_short	Gs	0.142	0.113	0.0848528	0.989949	8
			Tb	W	C	Sup	0	6.5	Sup_Med	5	Dur_short	E	2.05	1.65	1.13137	0.141421	8
			Tb	W	C	Sup	0	6.5	Sup_Med	5	Dur_short	sWUE	81.6901	72.5664	5.6218	7.51356	8
			Tb	W	C	Sup	0	6.5	Sup_Med	5	Dur_short	eWUE	5.65854	4.9697	3.67199	5.06617	8
	Olea europaea	Galega Vulgar	Tb	W	C	Sup	6.5	12.4	Sup_High	5	Dur_short	A	8.2	7.8	4.52548	4.52548	8
			Tb	W	C	Sup	6.5	12.4	Sup_High	5	Dur_short	Gs	0.113	0.107	0.0989949	0.0989949	8
			Tb	W	C	Sup	6.5	12.4	Sup_High	5	Dur_short	E	1.65	1.55	1.41421	1.13137	8
			Tb	W	C	Sup	6.5	12.4	Sup_High	5	Dur_short	sWUE	72.5664	72.8972	7.51356	7.9608	8
			Tb	W	C	Sup	6.5	12.4	Sup_High	5	Dur_short	eWUE	4.9697	5.03226	5.06617	4.69216	8
	Olea europaea	Galega Vulgar	Tb	W	C	Sup	0	12.4	Sup_High	5	Dur_short	A	11.6	7.8	5.06617	4.69216	8
			Tb	W	C	Sup	0	12.4	Sup_High	5	Dur_short	Gs	0.142	0.107	5.06617	4.69216	8
			Tb	W	C	Sup	0	12.4	Sup_High	5	Dur_short	E	2.05	1.55	5.06617	4.69216	8
			Tb	W	C	Sup	0	12.4	Sup_High	5	Dur_short	sWUE	81.6901	72.8972	5.06617	4.69216	8
			Tb	W	C	Sup	0	12.4	Sup_High	5	Dur_short	eWUE	5.65854	5.03226	5.06617	4.69216	8
Doupis et al. (2012)	Vitis vinifera	Romeiko	Sh	W	F	Sup	4.7	6.1	Sup_Med	15	Dur_short	Asat	9.02	3.49	0.7	0.54	4
Emirates Journal of Food and Agriculture 24, 607–613.			Sh	W	F	Sup	4.7	6.1	Sup_Med	15	Dur_short	Gssat	0.15	0.04	0.02	0.02	4
			Sh	W	F	Sup	4.7	6.1	Sup_Med	15	Dur_short	sWUEsat	60.1333	87.25	9.27699	45.6661	4
Duan et al. (2008)	Populus yunnanensis		Tb	W	G	Sup	4.4	8.8	Sup_Med	120	Dur_long	Asat	16.9	15.16	0.64846	0.469574	5		Illumination: 8 hour per day
Physiologia Plantarum 134, 257–269.			Tb	W	G	Sup	4.4	8.8	Sup_Med	120	Dur_long	Gssat	0.65	0.6	0.0223607	0.0447214	5
			Tb	W	G	Sup	4.4	8.8	Sup_Med	120	Dur_long	sWUEsat	26	25.2667	1.33988	2.03941	5
Duan et al. (2011)	Picea asperata	Diebu	Tc	W	G	Sup	8	12	Sup_High	900	Dur_long	A	6.1	5.9	0.67082	0.447214	5		Illumination: 8 hour per day
Agricultural and Forest Meteorology 151, 116–126.			Tc	W	G	Sup	8	12	Sup_High	900	Dur_long	Gs	0.31	0.26	0.0223607	0.0223607	5
			Tc	W	G	Sup	8	12	Sup_High	900	Dur_long	sWUE	19.6774	22.6923	2.58789	2.60141	5
	Picea asperata	Heishui	Tc	W	G	Sup	8	12	Sup_High	900	Dur_long	A	7.4	6.9	0.223607	0.447214	5		Illumination: 8 hour per day
			Tc	W	G	Sup	8	12	Sup_High	900	Dur_long	Gs	0.37	0.33	0.0223607	0.0223607	5
			Tc	W	G	Sup	8	12	Sup_High	900	Dur_long	sWUE	20	20.9091	1.35135	1.96057	5
Feng et al. (2001) Acta Botanica Sinica 43, 709–713.	Glycine max		He	NW	F	Sup	8.85	13.1	Sup_Low	150	Dur_long	δ13C	-28.4	-29.13	0.4	0.76	30		Simulation of 20% ozone depletion
			He	NW	F	Sup	8.85	13.1	Sup_Low	150	Dur_long	isWUE	68.3946	60.9419	4.08064	7.76487	30
	Glycine max		He	NW	F	Sup	8.85	13.1	Sup_Low	150	Dur_long	δ13C	-27.61	-28.36	0.38	0.6	30		Simulation of 20% ozone depletion
			He	NW	F	Sup	8.85	13.1	Sup_Low	150	Dur_long	isWUE	76.4473	68.8027	3.87031	6.12045	30
	Glycine max		He	NW	F	Sup	8.85	13.1	Sup_Low	150	Dur_long	δ13C	-27.15	-27.62	0.25	0.7	30		Simulation of 20% ozone depletion
			He	NW	F	Sup	8.85	13.1	Sup_Low	150	Dur_long	isWUE	81.1302	76.3455	2.54385	7.12966	30
	Glycine max		He	NW	F	Sup	8.85	13.1	Sup_Low	150	Dur_long	δ13C	-27.84	-28.4	0.41	0.51	30		Simulation of 20% ozone depletion
			He	NW	F	Sup	8.85	13.1	Sup_Low	150	Dur_long	isWUE	74.1042	68.3946	4.17783	5.20281	30
Feng et al. (2003)	Glycine max	Heidou	He	NW	F	Sup	8.85	13.1	Sup_High	35	Dur_med	A	10.5	6.2	1.8	2.3	8		Illumination: 6 hours per day
Environmental and Experimental Botany 49, 1–8.			He	NW	F	Sup	8.85	13.1	Sup_High	35	Dur_med	Gs	0.529	0.507	0.0139	0.0153	8
			He	NW	F	Sup	8.85	13.1	Sup_High	35	Dur_med	E	7.6	6.9	0.4	0.3	8
			He	NW	F	Sup	8.85	13.1	Sup_High	35	Dur_med	sWUE	19.8488	12.2288	3.44238	4.55147	8
			He	NW	F	Sup	8.85	13.1	Sup_High	35	Dur_med	eWUE	1.38158	0.898551	0.236842	0.333333	8
			He	NW	F	Sup	8.85	13.1	Sup_High	35	Dur_med	δ13C	-26.2	-29.8	0.3	0.4	8
			He	NW	F	Sup	8.85	13.1	Sup_High	35	Dur_med	isWUE	91.6309	54.6353	3.07157	4.12587	8
	Glycine max	Jindou	He	NW	F	Sup	8.85	13.1	Sup_High	35	Dur_med	A	3.6	3.5	1.1	1.1	8		Illumination: 6 hours per day
			He	NW	F	Sup	8.85	13.1	Sup_High	35	Dur_med	Gs	0.181	0.135	0.0218	0.0264	8
			He	NW	F	Sup	8.85	13.1	Sup_High	35	Dur_med	E	5.6	4.5	0.3	0.3	8
			He	NW	F	Sup	8.85	13.1	Sup_High	35	Dur_med	sWUE	19.8895	25.9259	6.53244	9.59671	8
			He	NW	F	Sup	8.85	13.1	Sup_High	35	Dur_med	eWUE	0.642857	0.777778	0.196429	0.244444	8
			He	NW	F	Sup	8.85	13.1	Sup_High	35	Dur_med	δ13C	-26.25	26.9	0.2	0.3	8
			He	NW	F	Sup	8.85	13.1	Sup_High	35	Dur_med	isWUE	91.1189	84.4587	2.04792	3.07599	8
Gaberscik et al. (2002)	Fagopyrum esculentum	Darja	He	NW	F	Ex		Amb	Amb	21	Dur_short	Asat	16.5	12.5	2.64575	1.98431	7		UV Treatment: Ambient UV intensity
Journal of Photochemistry and Photobiology B:Biology 66, 30–36.			He	NW	F	Ex		Amb	Amb	21	Dur_short	Esat	2.3	2.7	0.661438	0.158745	7		Control: Ambient MINUS 40%
			He	NW	F	Ex		Amb	Amb	21	Dur_short	eWUEsat	7.17391	4.62963	2.96106	0.982443	7
	Fagopyrum esculentum	Darja	He	NW	F	Ex		Amb	Amb	49	Dur_med	Asat	7	8	2.64575	0.793725	7		UV Treatment: Ambient UV intensity
			He	NW	F	Ex		Amb	Amb	49	Dur_med	Esat	3.8	4.3	0.793725	0.793725	7		Control: Ambient MINUS 40%
			He	NW	F	Ex		Amb	Amb	49	Dur_med	eWUEsat	1.84211	1.86047	0.997206	0.488744	7
	Fagopyrum esculentum	Darja	He	NW	F	Sup				21	Dur_short	Asat	12.5	10.75	2.64575	1.32288	7		UV Treatment: Ambient PLUS 17%
			He	NW	F	Sup				21	Dur_short	Esat	2.7	3.9	0.661438	0.52915	7		Control: Ambient UV intensity
			He	NW	F	Sup				21	Dur_short	eWUEsat	4.62963	2.75641	0.0018789	0.000632925	7
	Fagopyrum esculentum	Darja	He	NW	F	Sup				49	Dur_med	Asat	8	5.25	1.32288	1.32288	7		UV Treatment: Ambient PLUS 17%
			He	NW	F	Sup				49	Dur_med	Esat	4.3	3.7	2.38118	3.96863	7		Control: Ambient UV intensity
			He	NW	F	Sup				49	Dur_med	eWUEsat	1.86047	1.41892	1.34784	1.95978	7
	Fagopyrum esculentum	Darja	He	NW	F	Sup				21	Dur_short	Asat	16.5	10.75	2.64575	1.32288	7		UV Treatment: Ambient PLUS 17%
			He	NW	F	Sup				21	Dur_short	Esat	2.3	3.9	0.661438	0.52915	7		Control: Ambient MINUS 40%
			He	NW	F	Sup				21	Dur_short	eWUEsat	7.17391	2.75641	2.96106	0.000632925	7
	Fagopyrum esculentum	Darja	He	NW	F	Sup				49	Dur_med	Asat	7	5.25	2.64575	1.32288	7		UV Treatment: Ambient PLUS 17%
			He	NW	F	Sup				49	Dur_med	Esat	3.8	3.7	0.793725	3.96863	7		Control: Ambient MINUS 40%
			He	NW	F	Sup				49	Dur_med	eWUEsat	1.84211	1.41892	0.997206	1.95978	7
Gitz III et al. (2005)	Glycine max	William	He	NW	G	Sup		13	Sup_High	35	Dur_med	Δ13C	20.26	20.1	0.171506	0.163233	5		Simulation of 25% ozone depletion
Environmental and Experimental Botany 53, 343–355.			He	NW	G	Sup		13	Sup_High	35	Dur_med	isWUE	76.4653	78.046	1.69435	1.61262	5
	Glycine max	Essex	He	NW	G	Sup		13	Sup_High	35	Dur_med	Δ13C	19.818	19.66	0.201246	0.067082	5		Simulation of 25% ozone depletion
			He	NW	G	Sup		13	Sup_High	35	Dur_med	isWUE	80.8319	82.3928	1.98816	0.662719	5
	Glycine max	OX921	He	NW	G	Sup		13	Sup_High	35	Dur_med	Δ13C	20.832	20.676	0.18783	0.118512	5		Simulation of 25% ozone depletion
			He	NW	G	Sup		13	Sup_High	35	Dur_med	isWUE	70.8144	72.3555	1.85561	1.1708	5
	Glycine max	OX922	He	NW	G	Sup		13	Sup_High	35	Dur_med	Δ13C	19.4669	18.01	0.208178	0.465102	5		Simulation of 25% ozone depletion
			He	NW	G	Sup		13	Sup_High	35	Dur_med	isWUE	84.3005	98.6936	2.05664	4.59485	5
	Glycine max	Williams	He	NW	G	Sup	0	13	Sup_High	28	Dur_short	Asat	27	25.7	p>0,1		5		Illumination: 8 hour per day
			He	NW	G	Sup	0	13	Sup_High	28	Dur_short	Esat	14.34	12.34	p=0,012		5
			He	NW	G	Sup	0	13	Sup_High	28	Dur_short	eWUEsat	1.88285	2.08266	p=0,049		5
			He	NW	G	Sup	0	13	Sup_High	28	Dur_short	δ13C	-27.8654	-27.713	0.16339	0.155557	5
			He	NW	G	Sup	0	13	Sup_High	28	Dur_short	isWUE	75.7539	77.3347	1.6942	1.61247	5
	Glycine max	Essex	He	NW	G	Sup	0	13	Sup_High	28	Dur_short	Asat	25.9	25.5	p>0,1		5		Illumination: 8 hour per day
			He	NW	G	Sup	0	13	Sup_High	28	Dur_short	Esat	13	11.19	p=0,06		5
			He	NW	G	Sup	0	13	Sup_High	28	Dur_short	eWUEsat	1.99231	2.27882	p=0,04		5
			He	NW	G	Sup	0	13	Sup_High	28	Dur_short	δ13C	-27.4441	-27.2934	0.191889	0.0639827	5
			He	NW	G	Sup	0	13	Sup_High	28	Dur_short	isWUE	80.1209	81.6819	1.98798	0.662659	5
	Glycine max	OX921	He	NW	G	Sup	0	13	Sup_High	28	Dur_short	Asat	25.7	26.4	p>0,1		5		Illumination: 8 hour per day
			He	NW	G	Sup	0	13	Sup_High	28	Dur_short	Esat	12.12	12.24	p>0,1		5
			He	NW	G	Sup	0	13	Sup_High	28	Dur_short	eWUEsat	2.12046	2.15686	p=0,837		5
			He	NW	G	Sup	0	13	Sup_High	28	Dur_short	δ13C	-28.4102	-28.2617	0.17874	0.112811	5
			He	NW	G	Sup	0	13	Sup_High	28	Dur_short	isWUE	70.1026	71.6439	1.85545	1.1707	5
	Glycine max	OX922	He	NW	G	Sup	0	13	Sup_High	28	Dur_short	Asat	22.6	14.2	p=0,0001		5		Illumination: 8 hour per day
			He	NW	G	Sup	0	13	Sup_High	28	Dur_short	Esat	8.46	4.06	p<0,0001		5
			He	NW	G	Sup	0	13	Sup_High	28	Dur_short	eWUEsat	2.67139	3.49754	p=0,002		5
			He	NW	G	Sup	0	13	Sup_High	28	Dur_short	δ13C	-27.1092	-25.7168	0.198635	0.445053	5
			He	NW	G	Sup	0	13	Sup_High	28	Dur_short	isWUE	83.5897	97.9838	2.05645	4.59444	5
Gitz III et al. (2013) American Journal of Plant Science 4, 100–108.	Glycine max	OX921	He	NW	F	Ex		Amb	Amb	150	Dur_long	Δ13C	26.982	26.94	0.180133	0.169741	12		Leaf level
			He	NW	F	Ex		Amb	Amb	150	Dur_long	isWUE	10.5103	10.9439	1.85977	1.75248	12
		OX921	He	NW	F	Ex		Amb	Amb	150	Dur_long	Δ13C	27.559	27.62	0.252879	0.28752	12		Shoot level
			He	NW	F	Ex		Amb	Amb	150	Dur_long	isWUE	4.55307	3.92328	2.61083	2.96848	12
	Glycine max	OX922	He	NW	F	Ex		Amb	Amb	150	Dur_long	Δ13C	24.54	24.075	0.415692	0.214774	12		Leaf level
			He	NW	F	Ex		Amb	Amb	150	Dur_long	isWUE	35.7225	40.5233	4.29178	2.21742	12
		OX922	He	NW	F	Ex		Amb	Amb	150	Dur_long	Δ13C	25.5228	24.979	0.484974	0.322161	12		Shoot level
			He	NW	F	Ex		Amb	Amb	150	Dur_long	isWUE	25.5756	31.1901	5.00708	3.32613	12
	Glycine max	OX941	He	NW	F	Ex		Amb	Amb	150	Dur_long	Δ13C	25.16	24.702	0.228284	2.32095	12		Leaf level
			He	NW	F	Ex		Amb	Amb	150	Dur_long	isWUE	29.3213	34.0499	2.3569	23.9624	12
		OX941	He	NW	F	Ex		Amb	Amb	150	Dur_long	Δ13C	26.079	25.723	0.505759	0.218238	12		Shoot level
			He	NW	F	Ex		Amb	Amb	150	Dur_long	isWUE	19.8332	23.5087	5.22167	2.25318	12
	Glycine max	OX942	He	NW	F	Ex		Amb	Amb	150	Dur_long	Δ13C	27.19	27.24	0.311769	0.263272	12		Leaf level
			He	NW	F	Ex		Amb	Amb	150	Dur_long	isWUE	8.36278	7.84656	3.21883	2.71813	12
		OX942	He	NW	F	Ex		Amb	Amb	150	Dur_long	Δ13C	28.12	28.227	0.311769	0.110851	12		Shoot level
			He	NW	F	Ex		Amb	Amb	150	Dur_long	isWUE	2.34364	1.23893	3.21883	1.14447	12
González–Villagra et al. (2020)	Vaccinium corymbosum	Legacy	Sh	W	F	Ex		Amb	Amb	100	Dur_long	A	2.6	2.72	0.12	0.12	5		UV Treatment: 70% of ambient
Scientia Horticulturae 259, 108816.		data 2013	Sh	W	F	Ex		Amb	Amb	100	Dur_long	Gs	0.33	0.44	0.3	0.4	5		Control: 2.5% of ambient
			Sh	W	F	Ex		Amb	Amb	100	Dur_long	E	0.41	0.26	0.1	0.4	5
			Sh	W	F	Ex		Amb	Amb	100	Dur_long	sWUE	7.87879	6.18182	7.17176	5.62645	5
			Sh	W	F	Ex		Amb	Amb	100	Dur_long	eWUE	6.34146	10.4615	1.57415	16.1013	5
	Vaccinium corymbosum	Legacy	Sh	W	F	Ex		Amb	Amb	100	Dur_long	A	2.88	2.66	0.12	0.12	5		UV Treatment: 70% of ambient
		data 2014	Sh	W	F	Ex		Amb	Amb	100	Dur_long	Gs	0.64	0.33	0.3	0.3	5		Control: 2.5% of ambient
			Sh	W	F	Ex		Amb	Amb	100	Dur_long	E	0.68	0.68	0.3	0.1	5
			Sh	W	F	Ex		Amb	Amb	100	Dur_long	sWUE	4.5	8.06061	2.11769	7.33684	5
			Sh	W	F	Ex		Amb	Amb	100	Dur_long	eWUE	4.23529	3.91176	1.87683	0.601719	5
	Vaccinium corymbosum	Bluegold	Sh	W	F	Ex		Amb	Amb	100	Dur_long	A	4.24	4.18	0.18	0.3	5		UV Treatment: 70% of ambient
		data 2013	Sh	W	F	Ex		Amb	Amb	100	Dur_long	Gs	0.69	0.56	0.3	0.3	5		Control: 2.5% of ambient
			Sh	W	F	Ex		Amb	Amb	100	Dur_long	E	1.6	0.156	0.1	0.4	5
			Sh	W	F	Ex		Amb	Amb	100	Dur_long	sWUE	6.14493	7.46429	2.68441	4.03445	5
			Sh	W	F	Ex		Amb	Amb	100	Dur_long	eWUE	2.65	26.7949	0.20022	68.7317	5
	Vaccinium corymbosum	Bluegold	Sh	W	F	Ex		Amb	Amb	100	Dur_long	A	4.88	5.24	0.18	0.24	5		UV Treatment: 70% of ambient
		data 2014	Sh	W	F	Ex		Amb	Amb	100	Dur_long	Gs	0.42	0.35	0.3	0.4	5		Control: 2.5% of ambient
			Sh	W	F	Ex		Amb	Amb	100	Dur_long	E	1.63	1.69	0.5	0.1	5
			Sh	W	F	Ex		Amb	Amb	100	Dur_long	sWUE	11.619	14.9714	8.31038	17.1239	5
			Sh	W	F	Ex		Amb	Amb	100	Dur_long	eWUE	2.99387	3.10059	0.924979	0.232008	5
Gupta & Prasad (2021) South African Journal of Botany 138, 129–140.	Cajanus cajan	BAHAR	He	NW	C	Sup	0	2.2	Sup_Low	3	Dur_short	Asat	11.285	9.2	0.159349	0.129904	3
			He	NW	C	Sup	0	2.2	Sup_Low	3	Dur_short	Gssat	0.505	0.27	0.0190526	0.0103923	3
			He	NW	C	Sup	0	2.2	Sup_Low	3	Dur_short	Esat	5.125	4.425	0.12644	0.109119	3
			He	NW	C	Sup	0	2.2	Sup_Low	3	Dur_short	sWUEsat	22.3465	34.0741	0.900201	1.39698	3
			He	NW	C	Sup	0	2.2	Sup_Low	3	Dur_short	eWUEsat	2.20195	2.0791	0.0625932	0.0590798	3
	Cajanus cajan	KB–17	He	NW	C	Sup	0	2.2	Sup_Low	3	Dur_short	Asat	10.6	8.02	0.265004	0.199186	3
			He	NW	C	Sup	0	2.2	Sup_Low	3	Dur_short	Gssat	0.41	0.2	0.0155885	0.0069282	3
			He	NW	C	Sup	0	2.2	Sup_Low	3	Dur_short	Esat	3.147	2.535	0.0779423	0.0623538	3
			He	NW	C	Sup	0	2.2	Sup_Low	3	Dur_short	sWUEsat	25.8537	40.1	1.17644	1.70924	3
			He	NW	C	Sup	0	2.2	Sup_Low	3	Dur_short	eWUEsat	3.36829	3.16371	0.118535	0.110588	3
Habibi et al. (2010) Acta Biologica Szegediensis 54, 37–43.	Phlomis tuberosa		He	NW	C	Sup	0	10	Sup_Med	14	Dur_short	A	4.36	3.65	0.33	0.7	4		Illumination: 6 hour per day
			He	NW	C	Sup	0	10	Sup_Med	14	Dur_short	Gs	0.327	0.217	0.144	0.81	4
			He	NW	C	Sup	0	10	Sup_Med	14	Dur_short	E	0.8	0.61	0.23	0.11	4
			He	NW	C	Sup	0	10	Sup_Med	14	Dur_short	sWUE	13.3333	16.8203	5.95765	7.05874	4
			He	NW	C	Sup	0	10	Sup_Med	14	Dur_short	eWUE	5.45	5.98361	0.00162026	0.00157516	4
Hassan et al. (2013) J Earth Science and Climate Change 4, 129.	Vicia faba	Egyptian	He	NW	F	Sup	8.5	13.6	Sup_High	35	Dur_med	A	18.9	17.8	6.78823	6.22254	8		UV treatment: 3.0 and 5.1 kJ UV-BBE
			He	NW	F	Sup	8.5	13.6	Sup_High	36	Dur_med	Stomatal conductance (gs)	0.33	0.31	0.0565685	0.0565685	8
			He	NW	F	Sup	8.5	13.6	Sup_High	37	Dur_med	sWUE	57.2727	57.4194	22.7931	22.6429	8
Hassan et al. (2011)	Vicia faba	Egyptian	He	NW	F	Sup	11.5	13.6	Sup_High	30	Dur_med	Gs	0.828	0.713	0.0961665	0.0678823	8
Int. Research Journal of Agricultural Science and Soil Sci. 1, 455–461.			He	NW	F	Sup	11.5	13.6	Sup_High	30	Dur_med	A	23.7	15.5	8.48528	4.24264	8
			He	NW	F	Sup	11.5	13.6	Sup_High	30	Dur_med	sWUE	28.6232	21.7391	10.7736	6.30008	8
He et al. (2014) Ekoloji Dergisi 23, 18–26.	Hordeum vulgare	Trifurcatum	Gr	NW	F	Sup				108	Dur_long	A	13.2	12.2	0.447214	1.56525	5		UV Treatment: Ambient + 5%
			Gr	NW	F	Sup				108	Dur_long	Gs	0.125	0.16	0.0223607	0.067082	5		Control: Ambient
			Gr	NW	F	Sup				108	Dur_long	E	3.25	4.6	0.447214	2.23607	5
			Gr	NW	F	Sup				108	Dur_long	sWUE	105.6	76.25	19.2261	33.4321	5
			Gr	NW	F	Sup				108	Dur_long	eWUE	4.06154	2.65217	0.575575	1.33338	5
	Hordeum vulgare	Trifurcatum	Gr	NW	F	Sup				108	Dur_long	A	13.2	12	0.447214	1.11803	5		UV Treatment: Ambient + 10%
			Gr	NW	F	Sup				108	Dur_long	Gs	0.125	0.14	0.0223607	0.0447214	5		Control: Ambient + 5%
			Gr	NW	F	Sup				108	Dur_long	E	3.25	4.1	0.447214	1.78885	5
			Gr	NW	F	Sup				108	Dur_long	sWUE	105.6	85.7143	19.2261	28.5213	5
			Gr	NW	F	Sup				108	Dur_long	eWUE	4.06154	2.92683	0.575575	1.30578	5
	Hordeum vulgare	Trifurcatum	Gr	NW	F	Sup				108	Dur_long	A	13.2	12.2	0.447214	1.56525	5		UV Treatment: Ambient+10%
			Gr	NW	F	Sup				108	Dur_long	Gs	0.125	0.16	0.0223607	0.067082	5		Control: Ambient
			Gr	NW	F	Sup				108	Dur_long	E	3.25	4.6	0.447214	2.23607	5
			Gr	NW	F	Sup				108	Dur_long	sWUE	105.6	76.25	19.2261	33.4321	5
			Gr	NW	F	Sup				108	Dur_long	eWUE	4.06154	2.65217	0.575575	1.33338	5
Januskaitiene (2011)	Raphanus sativus	Chery Belle’	He	NW	C	Sup	0	1	Sup_Low	10	Dur_short	A	3.55	3.5	0.0866025	0.173205	3
Central European Journal of Biology 6, 624–631.			He	NW	C	Sup	0	1	Sup_Low	10	Dur_short	E	1.9	1.82	0.173205	0.0173205	3
			He	NW	C	Sup	0	1	Sup_Low	10	Dur_short	eWUE	1.86842	1.92308	0.17632	0.0969114	3
Kataria et al. (2013)	Triticum aestivum	HI 1544	Gr	NW	F	Ex				90	Dur_med	Asat	5.5	4	5.80948	5.80948	15		UV Treatment: 5.1 umol/m2s
Journal of Photochemistry and Photobiology B: Biology 127, 140–152.			Gr	NW	F	Ex				90	Dur_med	Gssat	0.29	0.22	0.011619	0.011619	15		Control: 2.6 umol/m2s
			Gr	NW	F	Ex				90	Dur_med	sWUEsat	18.9655	18.1818	20.0471	26.4242	15
	Gossypium hirsutum–	Vikram	He	NW	F	Ex				90	Dur_med	Asat	11.5	6.5	0.387298	1.93649	15		UV Treatment: 5.1 umol/m2s
			He	NW	F	Ex				90	Dur_med	Gssat	0.42	0.29	0.00774597	0.00387298	15		Control: 2.6 umol/m2s
			He	NW	F	Ex				90	Dur_med	sWUEsat	27.381	22.4138	1.05135	6.68426	15
	Sorghum bicolor	Indore–27	Gr	NW	F	Ex				90	Dur_med	Asat	33	26	5.80948	3.87298	15		UV Treatment: 5.1 umol/m2s
			Gr	NW	F	Ex				90	Dur_med	Gssat	0.574	0.38	0.00774597	0.00387298	15		Control: 2.6 umol/m2s
			Gr	NW	F	Ex				90	Dur_med	sWUEsat	57.4913	68.4211	10.1507	10.2159	15
	Amaranthus tricolor	Arka Arunima	He	NW	F	Ex				90	Dur_med	Asat	27.5	18	5.80948	1.93649	15		UV Treatment: 5.1 umol/m2s
			He	NW	F	Ex				90	Dur_med	Gssat	0.31	0.164	0.00387298	0.00387298	15		Control: 2.6 umol/m2s
			He	NW	F	Ex				90	Dur_med	sWUEsat	88.7097	109.756	18.773	12.089	15
Keiller & Holmes (2001) Photosynthesis Research 67, 229–240.	Fraxinus excelsior		Tb	W	F	Sup	1.55	2.01	Sup_Low	1780	Dur_long	Asat	10.8	7.6	1.45465	2.11873	10
			Tb	W	F	Sup	1.55	2.01	Sup_Low	1780	Dur_long	Gs	0.155	0.127	0.119534	0.171712	10
			Tb	W	F	Sup	1.55	2.01	Sup_Low	1780	Dur_long	E	3.4	3	0.695701	1.04355	10
			Tb	W	F	Sup	1.55	2.01	Sup_Low	1780	Dur_long	sWUEsat	69.6774	59.8425	54.5478	82.6127	10
			Tb	W	F	Sup	1.55	2.01	Sup_Low	1780	Dur_long	eWUEsat	3.17647	2.53333	0.778137	1.1293	10
	Betula pendula		Tb	W	F	Sup	1.55	2.01	Sup_Low	1780	Dur_long	Asat	11.4	7.9	1.04355	3.57337	10
			Tb	W	F	Sup	1.55	2.01	Sup_Low	1780	Dur_long	Gssat	0.113	0.1	0.15843	0.0373149	10
			Tb	W	F	Sup	1.55	2.01	Sup_Low	1780	Dur_long	Esat	2.7	2.3	0.347851	0.56921	10
			Tb	W	F	Sup	1.55	2.01	Sup_Low	1780	Dur_long	sWUEsat	100.885	79	16.8923	46.3238	10
			Tb	W	F	Sup	1.55	2.01	Sup_Low	1780	Dur_long	eWUEsat	4.22222	3.43478	0.667293	1.77098	10
	Tilia cordata		Tb	W	F	Sup	1.55	2.01	Sup_Low	1780	Dur_long	Asat	9.6	5.2	2.0871	1.99223	10
			Tb	W	F	Sup	1.55	2.01	Sup_Low	1780	Dur_long	Gssat	0.101	0.061	0.0234009	0.0325715	10
			Tb	W	F	Sup	1.55	2.01	Sup_Low	1780	Dur_long	Esat	2.5	1.5	0.411096	0.664078	10
			Tb	W	F	Sup	1.55	2.01	Sup_Low	1780	Dur_long	sWUEsat	95.0495	85.2459	30.1992	56.0225	10
			Tb	W	F	Sup	1.55	2.01	Sup_Low	1780	Dur_long	eWUEsat	3.84	3.46667	1.04675	2.02965	10
	Quercus robur		Tb	W	F	Sup	1.55	2.01	Sup_Low	1780	Dur_long	Asat	11.9	5.3	4.04772	3.82636	10
			Tb	W	F	Sup	1.55	2.01	Sup_Low	1780	Dur_long	Gssat	0.149	0.074	0.0689377	0.0445881	10
			Tb	W	F	Sup	1.55	2.01	Sup_Low	1780	Dur_long	Esat	3.8	2	1.35978	1.04355	10
			Tb	W	F	Sup	1.55	2.01	Sup_Low	1780	Dur_long	sWUEsat	79.8658	71.6216	45.8627	67.35	10
			Tb	W	F	Sup	1.55	2.01	Sup_Low	1780	Dur_long	eWUEsat	3.13158	2.65	1.54608	2.36054	10
	Acer pseudoplatanus		Tb	W	F	Sup	1.55	2.01	Sup_Low	1780	Dur_long	Asat	8.3	3.2	1.73925	1.99223	10
			Tb	W	F	Sup	1.55	2.01	Sup_Low	1780	Dur_long	Gssat	0.096	0.083	0.0227684	0.0357337	10
			Tb	W	F	Sup	1.55	2.01	Sup_Low	1780	Dur_long	Esat	2.4	2.1	0.442719	0.790569	10
			Tb	W	F	Sup	1.55	2.01	Sup_Low	1780	Dur_long	sWUEsat	86.4583	38.5542	2.73625e-05	2.9183e-05	10
			Tb	W	F	Sup	1.55	2.01	Sup_Low	1780	Dur_long	eWUEsat	3.45833	1.52381	0.965478	1.10864	10
Kumari et al. (2009)	Acorus calamus		Gr	NW	F	Sup	9.6	11.4	Sup_High	40	Dur_med	Asat	9.6	12.4	0.489898	0.979796	6		Illumination: 3 hour per day
Acta Biologica Cracoviensia Series Botanica 51, 19–27.			Gr	NW	F	Sup	9.6	11.4	Sup_High	40	Dur_med	Gssat	0.27404	0.33852	0.0197429	0.0394858	6
			Gr	NW	F	Sup	9.6	11.4	Sup_High	40	Dur_med	Esat	27	21.2	7.34847	1.46969	6
			Gr	NW	F	Sup	9.6	11.4	Sup_High	40	Dur_med	sWUEsat	12.973	9.92	3.09279	5.16067	6
			Gr	NW	F	Sup	9.6	11.4	Sup_High	40	Dur_med	eWUEsat	0.355556	0.584906	0.0984563	0.0614832	6
	Acorus calamus		Gr	NW	F	Sup	9.6	11.4	Sup_High	100	Dur_long	Asat	12.4	15.6	0.979796	0.979796	6		Illumination: 3 hour per day
			Gr	NW	F	Sup	9.6	11.4	Sup_High	100	Dur_long	Gssat	0.27404	0.33852	0.0197429	0.0394858	6
			Gr	NW	F	Sup	9.6	11.4	Sup_High	100	Dur_long	Esat	11.2	10.6	1.46969	1.46969	6
			Gr	NW	F	Sup	9.6	11.4	Sup_High	100	Dur_long	sWUEsat	18.2353	18.5714	4.83842	6.10494	6
			Gr	NW	F	Sup	9.6	11.4	Sup_High	100	Dur_long	eWUEsat	1.10714	1.4717	0.169588	0.224011	6
	Acorus calamus		Gr	NW	F	Sup	11.4	13.2	Sup_High	40	Dur_med	Asat	12.4	9.2	0.979796	0.489898	6		Illumination: 3 hour per day
			Gr	NW	F	Sup	11.4	13.2	Sup_High	40	Dur_med	Gssat	0.50375	0.1612	0.1382	0.0197429	6
			Gr	NW	F	Sup	11.4	13.2	Sup_High	40	Dur_med	Esat	21.2	17	1.46969	2.93939	6
			Gr	NW	F	Sup	11.4	13.2	Sup_High	40	Dur_med	sWUEsat	9.92	23	7.02757	7.62195	6
			Gr	NW	F	Sup	11.4	13.2	Sup_High	40	Dur_med	eWUEsat	0.584906	0.541176	0.0614832	0.0979092	6
	Acorus calamus		Gr	NW	F	Sup	11.4	13.2	Sup_High	100	Dur_long	Asat	15.6	9.6	0.979796	0.979796	6		Illumination: 3 hour per day
			Gr	NW	F	Sup	11.4	13.2	Sup_High	100	Dur_long	Gssat	0.33852	0.19344	0.0394858	0.0197429	6
			Gr	NW	F	Sup	11.4	13.2	Sup_High	100	Dur_long	Esat	10.6	10.6	1.46969	1.46969	6
			Gr	NW	F	Sup	11.4	13.2	Sup_High	100	Dur_long	sWUEsat	18.5714	20	6.10494	7.16315	6
			Gr	NW	F	Sup	11.4	13.2	Sup_High	100	Dur_long	eWUEsat	1.4717	0.90566	0.224011	0.155922	6
	Acorus calamus		Gr	NW	F	Sup	9.6	13.2	Sup_High	40	Dur_med	Asat	9.6	9.2	0.489898	0.489898	6		Illumination: 3 hour per day
			Gr	NW	F	Sup	9.6	13.2	Sup_High	40	Dur_med	Gssat	0.27404	0.1612	0.0197429	0.0197429	6
			Gr	NW	F	Sup	9.6	13.2	Sup_High	40	Dur_med	Esat	27	17	7.34847	2.93939	6
			Gr	NW	F	Sup	9.6	13.2	Sup_High	40	Dur_med	sWUEsat	12.973	23	3.09279	7.62195	6
			Gr	NW	F	Sup	9.6	13.2	Sup_High	40	Dur_med	eWUEsat	0.355556	0.541176	0.0984563	0.0979092	6
	Acorus calamus		Gr	NW	F	Sup	9.6	13.2	Sup_High	100	Dur_long	Asat	12.4	9.6	0.979796	0.979796	6		Illumination: 3 hour per day
			Gr	NW	F	Sup	9.6	13.2	Sup_High	100	Dur_long	Gssat	0.27404	0.19344	0.0197429	0.0197429	6
			Gr	NW	F	Sup	9.6	13.2	Sup_High	100	Dur_long	Esat	11.2	10.6	1.46969	1.46969	6
			Gr	NW	F	Sup	9.6	13.2	Sup_High	100	Dur_long	sWUEsat	18.2353	20	4.83842	7.16315	6
			Gr	NW	F	Sup	9.6	13.2	Sup_High	100	Dur_long	eWUEsat	1.10714	0.90566	0.169588	0.155922	6
Lake et al. (2009)	Arabidopsis thaliana	Col–0	He	NW	C	Sup	0	9.96	Sup_Med	42	Dur_med	A	4.79	5.29	0.96	2.34	9
Plant, Cell & Environment 32, 1377–1389.			He	NW	C	Sup	0	9.96	Sup_Med	42	Dur_med	Gs	0.1197	0.2309	0.0426	0.1182	9
			He	NW	C	Sup	0	9.96	Sup_Med	42	Dur_med	E	1	1.71	0.21	0.75	9
			He	NW	C	Sup	0	9.96	Sup_Med	42	Dur_med	sWUE	40.0167	22.9104	16.3445	15.5	9
			He	NW	C	Sup	0	9.96	Sup_Med	42	Dur_med	eWUE	4.79	3.09357	1.39048	1.92706	9
			He	NW	C	Sup	0	9.96	Sup_Med	42	Dur_med	Δ13C	22.99	24.3	0.45	0.84	9
			He	NW	C	Sup	0	9.96	Sup_Med	42	Dur_med	isWUE	50.6692	37.4204	4.55113	8.49543	9
Li et al. (2012) Plant and Soil 352, 377–387.	Glycine max	Tiefeng 29	He	NW	G	Sup	0	7.1	Sup_Med	6	Dur_short	A	13.5	10	0.2	0.3	3		Illumination: 6 hours per day
			He	NW	G	Sup	0	7.1	Sup_Med	6	Dur_short	Gs	0.11	0.072	0.01	0.02	3
			He	NW	G	Sup	0	7.1	Sup_Med	6	Dur_short	E	2.5	2.05	0.2	0.5	3
			He	NW	G	Sup	0	7.1	Sup_Med	6	Dur_short	sWUE	122.727	138.889	11.3042	38.8046	3
			He	NW	G	Sup	0	7.1	Sup_Med	6	Dur_short	eWUE	5.4	4.87805	0.439345	1.19873	3
Lidon & Ramalho (2011)	Oryza sativa	Safari	Gr	NW	C	Sup	0	2.975	Sup_Low	7	Dur_short	A	4.25	0.6	0.9	0.09	9		Illumination: 1 hour per day
Journal of Photochemistry and Photobiology B: Biology 104, 457–466.			Gr	NW	C	Sup	0	2.975	Sup_Low	7	Dur_short	Gs	0.16	0.08	0.12	0.06	9
			Gr	NW	C	Sup	0	2.975	Sup_Low	7	Dur_short	sWUE	26.5625	7.5	20.7008	5.7364	9
Liu et al. (2011)	Abies faxoniana		Tc	W	F	Sup	11.02	14.33	Sup_High	60	Dur_med	Asat	8.2	6.3	0.489898	0.979796	6		Illumination: 8 hour per day
Environmental and Experimental Botany 74, 151–156.			Tc	W	F	Sup	11.02	14.33	Sup_High	60	Dur_med	Gssat	0.038	0.036	0.00489898	0.00489898	6
			Tc	W	F	Sup	11.02	14.33	Sup_High	60	Dur_med	sWUEsat	215.789	175	30.6617	36.1645	6
	Acer mono		Tb	W	F	Sup	11.02	14.33	Sup_High	60	Dur_med	Asat	3	2.4	0.489898	0.489898	6		Illumination: 8 hour per day
			Tb	W	F	Sup	11.02	14.33	Sup_High	60	Dur_med	Gssat	0.052	0.044	0.00489898	0.00489898	6
			Tb	W	F	Sup	11.02	14.33	Sup_High	60	Dur_med	sWUEsat	57.6923	54.5455	10.8766	12.6827	6
	Picea asperata		Tc	W	F	Sup	11.02	14.33	Sup_High	60	Dur_med	Asat	7.6	6	0.489898	0.979796	6		Illumination: 8 hour per day
			Tc	W	F	Sup	11.02	14.33	Sup_High	60	Dur_med	Gssat	0.052	0.028	0.00979796	0.00979796	6
			Tc	W	F	Sup	11.02	14.33	Sup_High	60	Dur_med	sWUEsat	146.154	214.286	29.1056	82.7475	6
	Swida hemsleyi		Tb	W	F	Sup	11.02	14.33	Sup_High	60	Dur_med	Asat	4.3	3.7	0.489898	0.734847	6		Illumination: 8 hour per day
			Tb	W	F	Sup	11.02	14.33	Sup_High	60	Dur_med	Gssat	0.075	0.05	0.0146969	0.00979796	6
			Tb	W	F	Sup	11.02	14.33	Sup_High	60	Dur_med	sWUEsat	57.3333	74	12.9958	20.6465	6
Liu et al. (2023) Horticulturae 9, 200.	Lactuca sativa	Green rose	He	NW	C	Sup	0	15.55	Sup_High	7	Dur_short	Asat	21.5	21.5	2	2	3
			He	NW	C	Sup	0	15.55	Sup_High	7	Dur_short	Gssat	0.33	0.46	0.05	0.05	3
			He	NW	C	Sup	0	15.55	Sup_High	7	Dur_short	Esat	4.8	5.2	0.1	0.6	3
			He	NW	C	Sup	0	15.55	Sup_High	7	Dur_short	sWUEsat	65.1515	46.7391	11.5834	6.68681	3
			He	NW	C	Sup	0	15.55	Sup_High	7	Dur_short	eWUEsat	4.47917	4.13462	0.426988	0.612802	3
Lou et al. (2016)	Oryza sativa	Nanjing 45	Gr	NW	F	Sup	12	14.4	Sup_High	48	Dur_med	A	13.26	12.45	1.02191	0.433013	3		Illumination: 8 hour per day
International Journal of Biometeorology 60, 311–318.			Gr	NW	F	Sup	12	14.4	Sup_High	48	Dur_med	Gs	0.35	0.25	0.0519615	0.0519615	3
			Gr	NW	F	Sup	12	14.4	Sup_High	48	Dur_med	E	23.59	18.44	1.47224	1.09119	3
			Gr	NW	F	Sup	12	14.4	Sup_High	48	Dur_med	sWUE	37.8857	49.8	6.33725	10.4947	3
			Gr	NW	F	Sup	12	14.4	Sup_High	48	Dur_med	eWUE	0.562103	0.675163	0.0557426	0.0463428	3
Lu et al. (2007)	Picea asperata	Heishu	Tc	W	G	Sup	10	22	Sup_High	150	Dur_long	Asat	7.53	7.52	0.28	0.28	4		Illumination: 8 hour per day
Canadian Journal of Forest Research 37, 1253–1262.			Tc	W	G	Sup	10	22	Sup_High	150	Dur_long	Gssat	0.3705	0.36	0.021	0.021	4
			Tc	W	G	Sup	10	22	Sup_High	150	Dur_long	sWUEsat	20.3239	20.8889	1.37773	1.44559	4
	Picea asperata	Diebu	Tc	W	G	Sup	10	22	Sup_High	150	Dur_long	Asat	6.15	6.18	0.14	0.16	4		Illumination: 8 hour per day
			Tc	W	G	Sup	10	22	Sup_High	150	Dur_long	Gssat	0.3141	0.3189	0.005	0.0152	4
			Tc	W	G	Sup	10	22	Sup_High	150	Dur_long	sWUEsat	19.5798	19.3791	0.543883	1.05115	4
Lu et al. (2009) Annals of Forest Science 66, 613.	Populus cathayana	Jiuzhai	Tb	W	G	Sup	4.4	12.4	Sup_High	120	Dur_long	Asat	17.23	13.78	0.424853	0.111803	5		Illumination: 8 hours per day
			Tb	W	G	Sup	4.4	12.4	Sup_High	120	Dur_long	Gssat	0.75	0.64	0.0447214	0.0223607	5
			Tb	W	G	Sup	4.4	12.4	Sup_High	120	Dur_long	Esat	5.75	3.88	0.156525	0.0894427	5
			Tb	W	G	Sup	4.4	12.4	Sup_High	120	Dur_long	sWUEsat	22.9733	21.5312	1.48237	0.772288	5
			Tb	W	G	Sup	4.4	12.4	Sup_High	120	Dur_long	eWUEsat	2.99652	3.55155	0.110059	0.086794	5
			Tb	W	G	Sup	4.4	12.4	Sup_High	120	Dur_long	WUE_crop	4	5.9	0.223607	0.447214	5
			Tb	W	G	Sup	4.4	12.4	Sup_High	120	Dur_long	δ13C	-28.33	-26.67	0.156525	0.290689	5
			Tb	W	G	Sup	4.4	12.4	Sup_High	120	Dur_long	isWUE	74.0747	91.6799	1.66287	3.07766	5
	Populus cathayana	Datong	Tb	W	G	Sup	4.4	12.4	Sup_High	120	Dur_long	Asat	23.35	21.55	0.737902	0.156525	5		Illumination: 8 hours per day
			Tb	W	G	Sup	4.4	12.4	Sup_High	120	Dur_long	Gssat	0.82	0.6	0.0223607	0.0223607	5
			Tb	W	G	Sup	4.4	12.4	Sup_High	120	Dur_long	Esat	5.78	5	0.111803	0.0894427	5
			Tb	W	G	Sup	4.4	12.4	Sup_High	120	Dur_long	sWUEsat	28.4756	35.9167	1.18859	1.36372	5
			Tb	W	G	Sup	4.4	12.4	Sup_High	120	Dur_long	eWUEsat	4.03979	4.31	0.149681	0.0832127	5
			Tb	W	G	Sup	4.4	12.4	Sup_High	120	Dur_long	WUE_crop	5.8	8.2	0.223607	0.223607	5
			Tb	W	G	Sup	4.4	12.4	Sup_High	120	Dur_long	δ13C	-28.27	-26.53	0.290689	0.894427	5
			Tb	W	G	Sup	4.4	12.4	Sup_High	120	Dur_long	isWUE	74.7121	93.162	3.08781	9.46701	5
Mark & Tevini (1997) Plant Ecology 128, 225–234.	Helianthus annuus	Polstar	He	NW	G	Ex		Amb	Amb	13	Dur_short	Asat	19.2	17.9	20.2386	17.0763	40		UV Treatment: Ambient UV intensity
			He	NW	G	Ex		Amb	Amb	13	Dur_short	Esat	2.5	2.6	3.16228	5.6921	40		Control: Ambient MINUS 25%
			He	NW	G	Ex		Amb	Amb	13	Dur_short	eWUEsat	7.68	6.88462	15.0953	19.6263	40		Leaves
	Helianthus annuus	Polstar	He	NW	G	Ex		Amb	Amb	18	Dur_short	Asat	15.5	17.3	13.2816	18.9737	40		UV Treatment: Ambient UV intensity
			He	NW	G	Ex		Amb	Amb	18	Dur_short	Esat	2.3	2.6	1.89737	3.79473	40		Control: Ambient MINUS 25%
			He	NW	G	Ex		Amb	Amb	18	Dur_short	eWUEsat	6.73913	6.65385	0.00956871	0.014501	40		Leaves
	Helianthus annuus	Polstar	He	NW	G	Ex		Amb	Amb	13	Dur_short	Asat	55.01	41.78	70.582	59.5773	40		UV Treatment: Ambient UV intensity
			He	NW	G	Ex		Amb	Amb	13	Dur_short	Esat	7.46	6.23	16.4438	11.3842	40		Control: Ambient MINUS 25%
			He	NW	G	Ex		Amb	Amb	13	Dur_short	eWUEsat	7.37399	6.70626	22.4511	18.5557	40		Plant level
	Helianthus annuus	Polstar	He	NW	G	Ex		Amb	Amb	18	Dur_short	Asat	50.98	46.06	19.8591	43.3864	40		UV Treatment: Ambient UV intensity
			He	NW	G	Ex		Amb	Amb	18	Dur_short	Esat	7.65	7.15	14.926	43.3864	40		Control: Ambient MINUS 25%
			He	NW	G	Ex		Amb	Amb	18	Dur_short	eWUEsat	6.66405	6.44196	15.8276	47.222	40		Plant level
	Zea mays	Zenit 2000	Gr	NW	G	Ex		Amb	Amb	13	Dur_short	Asat	14.2	15.2	15.1789	22.1359	40		UV Treatment: Ambient UV intensity
			Gr	NW	G	Ex		Amb	Amb	13	Dur_short	Esat	1.3	1.4	1.26491	2.52982	40		Control: Ambient MINUS 25%
			Gr	NW	G	Ex		Amb	Amb	13	Dur_short	eWUEsat	10.9231	10.8571	18.8478	30.0789	40		Leaves
	Zea mays	Zenit 2000	Gr	NW	G	Ex		Amb	Amb	18	Dur_short	Asat	9.4	9	12.6491	13.914	40		UV Treatment: Ambient UV intensity
			Gr	NW	G	Ex		Amb	Amb	18	Dur_short	Esat	1	1	1.26491	1.26491	40		Control: Ambient MINUS 25%
			Gr	NW	G	Ex		Amb	Amb	18	Dur_short	eWUEsat	9.4	9	20.7234	21.4607	40		Leaves
	Zea mays	Zenit 2000	Gr	NW	G	Ex		Amb	Amb	13	Dur_short	Asat	53.85	46.57	52.1776	46.4855	40		UV Treatment: Ambient UV intensity
			Gr	NW	G	Ex		Amb	Amb	13	Dur_short	Esat	4.28	4.92	5.88184	9.23385	40		Control: Ambient MINUS 25%
			Gr	NW	G	Ex		Amb	Amb	13	Dur_short	eWUEsat	12.5818	9.46545	25.2549	24.0191	40		Plant level
	Zea mays	Zenit 2000	Gr	NW	G	Ex		Amb	Amb	18	Dur_short	Asat	72.29	57.33	136.294	66.2813	40		UV Treatment: Ambient UV intensity
			Gr	NW	G	Ex		Amb	Amb	18	Dur_short	Esat	7.78	6.22	9.2971	7.0835	40		Control: Ambient MINUS 25%
			Gr	NW	G	Ex		Amb	Amb	18	Dur_short	eWUEsat	9.29177	9.21704	24.7593	17.8555	40		Plant level
Martínez–Lüscher et al. (2013) Plant Science 213, 114–122.	Vitis vinifera	Tempranillo	Sh	W	G	Sup	0	5.98	Sup_Med	20	Dur_short	Asat	10.6	9.2	1.6	3.2	4
			Sh	W	G	Sup	0	5.98	Sup_Med	20	Dur_short	Gssat	0.088	0.07	0.024	0.032	4
			Sh	W	G	Sup	0	5.98	Sup_Med	20	Dur_short	Esat	1.88	1.53	1.08	0.96	4
			Sh	W	G	Sup	0	5.98	Sup_Med	20	Dur_short	sWUEsat	120.455	131.429	37.5471	75.4957	4
			Sh	W	G	Sup	0	5.98	Sup_Med	20	Dur_short	eWUEsat	5.6383	6.01307	3.34897	4.31384	4
	Vitis vinifera	Tempranillo	Sh	W	G	Sup	5.98	9.66	Sup_Med	20	Dur_short	Asat	9.2	7.6	3.2	1.2	4
			Sh	W	G	Sup	5.98	9.66	Sup_Med	20	Dur_short	Gssat	0.07	0.048	0.032	0.012	4
			Sh	W	G	Sup	5.98	9.66	Sup_Med	20	Dur_short	Esat	1.53	1.12	0.32	0.18	4
			Sh	W	G	Sup	5.98	9.66	Sup_Med	20	Dur_short	sWUEsat	131.429	158.333	75.4957	46.8171	4
			Sh	W	G	Sup	5.98	9.66	Sup_Med	20	Dur_short	eWUEsat	6.01307	6.78571	2.4405	1.52882	4
	Vitis vinifera	Tempranillo	Sh	W	G	Sup	0	9.66	Sup_Med	20	Dur_short	Asat	10.6	7.6	1.6	1.2	4
			Sh	W	G	Sup	0	9.66	Sup_Med	20	Dur_short	Gssat	0.088	0.048	0.024	0.012	4
			Sh	W	G	Sup	0	9.66	Sup_Med	20	Dur_short	Esat	1.88	1.12	1.08	0.18	4
			Sh	W	G	Sup	0	9.66	Sup_Med	20	Dur_short	sWUEsat	120.455	158.333	37.5471	46.8171	4
			Sh	W	G	Sup	0	9.66	Sup_Med	20	Dur_short	eWUEsat	5.6383	6.78571	3.34897	1.52882	4
	Vitis vinifera	Tempranillo	Sh	W	G	Sup	0	5.98	Sup_Med	75	Dur_med	Asat	10.6	10.8	1.6	1.6	4
			Sh	W	G	Sup	0	5.98	Sup_Med	75	Dur_med	Gssat	0.088	0.09	0.024	0.028	4
			Sh	W	G	Sup	0	5.98	Sup_Med	75	Dur_med	Esat	1.88	1.85	0.36	0.18	4
			Sh	W	G	Sup	0	5.98	Sup_Med	75	Dur_med	sWUEsat	120.455	120	37.5471	41.3501	4
			Sh	W	G	Sup	0	5.98	Sup_Med	75	Dur_med	eWUEsat	5.6383	5.83784	1.37477	1.03471	4
	Vitis vinifera	Tempranillo	Sh	W	G	Sup	5.98	9.66	Sup_Med	75	Dur_med	Asat	10.8	9.2	1.6	2	4
			Sh	W	G	Sup	5.98	9.66	Sup_Med	75	Dur_med	Gssat	0.09	0.072	0.028	0.032	4
			Sh	W	G	Sup	5.98	9.66	Sup_Med	75	Dur_med	Esat	1.85	1.56	0.18	0.48	4
			Sh	W	G	Sup	5.98	9.66	Sup_Med	75	Dur_med	sWUEsat	120	127.778	41.3501	63.2196	4
			Sh	W	G	Sup	5.98	9.66	Sup_Med	75	Dur_med	eWUEsat	5.83784	5.89744	1.03471	2.2218	4
	Vitis vinifera	Tempranillo	Sh	W	G	Sup	0	9.66	Sup_Med	75	Dur_med	Asat	10.6	9.2	1.6	2	4
			Sh	W	G	Sup	0	9.66	Sup_Med	75	Dur_med	Gssat	0.088	0.072	0.024	0.032	4
			Sh	W	G	Sup	0	9.66	Sup_Med	75	Dur_med	Esat	1.88	1.56	0.36	0.48	4
			Sh	W	G	Sup	0	9.66	Sup_Med	75	Dur_med	sWUEsat	120.455	127.778	37.5471	63.2196	4
			Sh	W	G	Sup	0	9.66	Sup_Med	75	Dur_med	eWUEsat	5.6383	5.89744	1.37477	2.2218	4
Martínez–Lüscher et al. (2015) Plant Science 232, 13–22.	Vitis vinifera	Tempranillo	Sh	W	G	Sup	0	5.98	Sup_Med	7	Dur_short	Asat	15.3	14.3	1.8	1.8	9
			Sh	W	G	Sup	0	5.98	Sup_Med	7	Dur_short	Gssat	0.195	0.18	0.03	0.045	9
			Sh	W	G	Sup	0	5.98	Sup_Med	7	Dur_short	Esat	3.6	3.7	1.2	1.2	9
			Sh	W	G	Sup	0	5.98	Sup_Med	7	Dur_short	sWUEsat	78.4615	79.4444	15.1959	22.2365	9
			Sh	W	G	Sup	0	5.98	Sup_Med	7	Dur_short	eWUEsat	4.25	3.86486	1.50231	1.34457	9
	Vitis vinifera	Tempranillo	Sh	W	G	Sup	0	5.98	Sup_Med	30	Dur_med	Asat	15.3	13.7	0.9	1.8	9
			Sh	W	G	Sup	0	5.98	Sup_Med	30	Dur_med	Gssat	0.185	0.175	0.03	0.075	9
			Sh	W	G	Sup	0	5.98	Sup_Med	30	Dur_med	Esat	3	2.5	0.6	1.2	9
			Sh	W	G	Sup	0	5.98	Sup_Med	30	Dur_med	sWUEsat	82.7027	78.2857	14.2663	35.0923	9
			Sh	W	G	Sup	0	5.98	Sup_Med	30	Dur_med	eWUEsat	5.1	5.48	1.0632	2.72716	9
	Vitis vinifera	Tempranillo	Sh	W	G	Sup	0	5.98	Sup_Med	60	Dur_med	Asat	15.3	15	1.8	1.8	9
			Sh	W	G	Sup	0	5.98	Sup_Med	60	Dur_med	Gssat	0.19	0.2	0.06	0.06	9
			Sh	W	G	Sup	0	5.98	Sup_Med	60	Dur_med	Esat	2.9	3.4	1.2	1.2	9
			Sh	W	G	Sup	0	5.98	Sup_Med	60	Dur_med	sWUEsat	80.5263	75	27.1367	24.2332	9
			Sh	W	G	Sup	0	5.98	Sup_Med	60	Dur_med	eWUEsat	5.27586	4.41176	2.26964	1.64463	9
	Vitis vinifera	Tempranillo	Sh	W	G	Sup	5.98	9.66	Sup_Med	7	Dur_short	Asat	14.3	11	1.8	3	9
			Sh	W	G	Sup	5.98	9.66	Sup_Med	7	Dur_short	Gssat	0.18	0.155	0.045	0.06	9
			Sh	W	G	Sup	5.98	9.66	Sup_Med	7	Dur_short	Esat	3.7	3.3	1.2	1.5	9
			Sh	W	G	Sup	5.98	9.66	Sup_Med	7	Dur_short	sWUEsat	79.4444	70.9677	22.2365	33.6049	9
			Sh	W	G	Sup	5.98	9.66	Sup_Med	7	Dur_short	eWUEsat	3.86486	3.33333	1.34457	1.76696	9
	Vitis vinifera	Tempranillo	Sh	W	G	Sup	5.98	9.66	Sup_Med	30	Dur_med	Asat	13.7	14	1.8	1.8	9
			Sh	W	G	Sup	5.98	9.66	Sup_Med	30	Dur_med	Gssat	0.175	0.19	0.075	0.09	9
			Sh	W	G	Sup	5.98	9.66	Sup_Med	30	Dur_med	Esat	2.5	2.9	1.2	1.2	9
			Sh	W	G	Sup	5.98	9.66	Sup_Med	30	Dur_med	sWUEsat	78.2857	73.6842	35.0923	36.1659	9
			Sh	W	G	Sup	5.98	9.66	Sup_Med	30	Dur_med	eWUEsat	5.48	4.82759	2.72716	2.09183	9
	Vitis vinifera	Tempranillo	Sh	W	G	Sup	5.98	9.66	Sup_Med	60	Dur_med	Asat	15	15.3	1.8	1.8	9
			Sh	W	G	Sup	5.98	9.66	Sup_Med	60	Dur_med	Gssat	0.2	0.195	0.06	0.03	9
			Sh	W	G	Sup	5.98	9.66	Sup_Med	60	Dur_med	Esat	3.4	2.8	1.2	1.2	9
			Sh	W	G	Sup	5.98	9.66	Sup_Med	60	Dur_med	sWUEsat	75	78.4615	24.2332	15.1959	9
			Sh	W	G	Sup	5.98	9.66	Sup_Med	60	Dur_med	eWUEsat	4.41176	5.46429	1.64463	2.42847	9
	Vitis vinifera	Tempranillo	Sh	W	G	Sup	0	9.66	Sup_Med	7	Dur_short	Asat	15.3	11	1.8	3	9
			Sh	W	G	Sup	0	9.66	Sup_Med	7	Dur_short	Gssat	0.195	0.155	0.03	0.06	9
			Sh	W	G	Sup	0	9.66	Sup_Med	7	Dur_short	Esat	3.6	3.3	1.2	1.5	9
			Sh	W	G	Sup	0	9.66	Sup_Med	7	Dur_short	sWUEsat	78.4615	70.9677	15.1959	33.6049	9
			Sh	W	G	Sup	0	9.66	Sup_Med	7	Dur_short	eWUEsat	4.25	3.33333	1.50231	1.76696	9
	Vitis vinifera	Tempranillo	Sh	W	G	Sup	0	9.66	Sup_Med	30	Dur_med	Asat	15.3	14	0.9	1.8	9
			Sh	W	G	Sup	0	9.66	Sup_Med	30	Dur_med	Gssat	0.185	0.19	0.03	0.09	9
			Sh	W	G	Sup	0	9.66	Sup_Med	30	Dur_med	Esat	3	2.9	0.6	1.2	9
			Sh	W	G	Sup	0	9.66	Sup_Med	30	Dur_med	sWUEsat	82.7027	73.6842	14.2663	36.1659	9
			Sh	W	G	Sup	0	9.66	Sup_Med	30	Dur_med	eWUEsat	5.1	4.82759	1.0632	2.09183	9
	Vitis vinifera	Tempranillo	Sh	W	G	Sup	0	9.66	Sup_Med	60	Dur_med	Asat	15.3	15.3	1.8	1.8	9
			Sh	W	G	Sup	0	9.66	Sup_Med	60	Dur_med	Gssat	0.19	0.195	0.06	0.03	9
			Sh	W	G	Sup	0	9.66	Sup_Med	60	Dur_med	Esat	2.9	2.8	1.2	1.2	9
			Sh	W	G	Sup	0	9.66	Sup_Med	60	Dur_med	sWUEsat	80.5263	78.4615	27.1367	15.1959	9
			Sh	W	G	Sup	0	9.66	Sup_Med	60	Dur_med	eWUEsat	5.27586	5.46429	2.26964	2.42847	9
Musil et al. (2003)	Podalyria calyptrata		Sh	W	F	Sup				270	Dur_long	Asat	15.49	12.17	p<0,05		4		Illumination: 8 hour per day
Environmental and Experimental Botany 50, 197–210.			Sh	W	F	Sup				270	Dur_long	Gssat	0.282	0.229	P>0,05		4		UV Treatment: Ambient + 40%
			Sh	W	F	Sup				270	Dur_long	Esat	4.53	3.13	P>0,05		4		Control: Ambient
			Sh	W	F	Sup				270	Dur_long	sWUEsat	54.9291	53.1441	P>0,05		4		simulating 15-25% ozone depletion
			Sh	W	F	Sup				270	Dur_long	eWUEsat	3.41943	3.88818	P>0,05		4
	Podalyria calyptrata		Sh	W	F	Sup				270	Dur_long	Asat	12.17	11.68	P>0,05		4		Illumination: 8 hour per day
			Sh	W	F	Sup				270	Dur_long	Gssat	0.229	0.159	p>0,05		4		UV Treatment: Ambient + 77%
			Sh	W	F	Sup				270	Dur_long	Esat	3.13	2.71	p>0,05		4		Control: Ambient + 40%
			Sh	W	F	Sup				270	Dur_long	sWUEsat	53.1441	73.4591	p>0,05		4
			Sh	W	F	Sup				270	Dur_long	eWUEsat	3.88818	4.30996	p>0,05		4
	Podalyria calyptrata		Sh	W	F	Sup				270	Dur_long	Asat	15.49	11.68	p<0,05		4		Illumination: 8 hour per day
			Sh	W	F	Sup				270	Dur_long	Gssat	0.282	0.159	p<0,05		4		UV Treatment: Ambient + 77%
			Sh	W	F	Sup				270	Dur_long	Esat	4.53	2.71	p<0,05		4		Control: Ambient
			Sh	W	F	Sup				270	Dur_long	sWUEsat	54.9291	73.4591	p<0,05		4
			Sh	W	F	Sup				270	Dur_long	eWUEsat	3.41943	4.30996	p<0,05		4
Naidu et al. (1993) Tree Physiology 12, 151–162.	Pinus taeda	Needle age I	Tc	W	F	Sup	8.5	13.5	Sup_High	450	Dur_long	δ13C	-24.69	-24.83	0.23	0.55	5		Illumination: 6 hour per day
			Tc	W	F	Sup	8.5	13.5	Sup_High	450	Dur_long	isWUE	100.312	98.9417	2.25062	5.38347	5
	Pinus taeda	Needle age II	Tc	W	F	Sup	8.5	13.5	Sup_High	450	Dur_long	δ13C	-27.12	-27.89	0.58	0.44	5		Illumination: 6 hour per day
			Tc	W	F	Sup	8.5	13.5	Sup_High	450	Dur_long	isWUE	76.4741	68.8958	5.70387	4.33393	5
	Pinus taeda	Needle age IV	Tc	W	F	Sup	8.5	13.5	Sup_High	450	Dur_long	δ13C	-27.83	-28.43	0.54	0.57	5		Illumination: 6 hour per day
			Tc	W	F	Sup	8.5	13.5	Sup_High	450	Dur_long	isWUE	69.4867	63.5739	5.31826	5.62066	5
Ni et al. (2014)	Brassica napus	Zhongyou 821	He	NW	G	Sup				10	Dur_short	A	7.9	5.3	0.6	0.4	4		Illumination: 2 hour per day
Acta Physiologia Plantarum 36, 2481––2490.			He	NW	G	Sup				10	Dur_short	Gs	0.198	0.223	0.016	0.016	4		UV Treatment: 0.5 W m-2
			He	NW	G	Sup				10	Dur_short	E	1.26	1.48	0.16	0.12	4		Control: 0 W m-2
			He	NW	G	Sup				10	Dur_short	sWUE	39.899	23.7668	4.4247	2.47493	4
			He	NW	G	Sup				10	Dur_short	eWUE	6.26984	3.58108	0.927709	0.396678	4
Ormrod et al. (1997) Physiologia Plantarum 101, 497–502.	Arabidopsis thaliana	Ler – Exp. I	He	NW	C	Sup	0	7	Sup_Med	3	Dur_short	δ13C	-32.23	-32.69	0.939149	0.939149	5		Illumination: 6 hour per day
			He	NW	C	Sup	0	7	Sup_Med	3	Dur_short	isWUE	27.3424	22.6981	9.47732	9.48634	5
	Arabidopsis thaliana	Ler – Exp. I	He	NW	C	Sup	0	7	Sup_Med	6	Dur_short	δ13C	-32.53	-33.26	0.33541	0.33541	5		Illumination: 6 hour per day
			He	NW	C	Sup	0	7	Sup_Med	6	Dur_short	isWUE	24.314	16.9371	3.38686	3.39197	5
	Arabidopsis thaliana	Ler – Exp. I	He	NW	C	Sup	0	7	Sup_Med	9	Dur_short	δ13C	-32.61	-33.77	0.67082	0.67082	5		Illumination: 6 hour per day
			He	NW	C	Sup	0	7	Sup_Med	9	Dur_short	isWUE	23.5061	11.7768	6.77484	6.79111	5
	Arabidopsis thaliana	Ler – Exp. II	He	NW	C	Sup	0	6	Sup_Med	2	Dur_short	δ13C	-34.46	-35.17	0.849706	0.849706	5		Illumination: 6 hour per day
			He	NW	C	Sup	0	6	Sup_Med	2	Dur_short	isWUE	4.78656	2.41676	8.61438	8.62706	5
	Arabidopsis thaliana	Ler – Exp. II	He	NW	C	Sup	0	6	Sup_Med	4	Dur_short	δ13C	-34.28	-35.22	0.268328	0.268328	5		Illumination: 6 hour per day
			He	NW	C	Sup	0	6	Sup_Med	4	Dur_short	isWUE	6.61107	2.92444	2.71932	2.72462	5
	Arabidopsis thaliana	Ler – Exp. II	He	NW	C	Sup	0	6	Sup_Med	6	Dur_short	δ13C	-33.77	-35.25	0.33541	0.33541	5		Illumination: 6 hour per day
			He	NW	C	Sup	0	6	Sup_Med	6	Dur_short	isWUE	11.7768	3.22907	3.39556	3.40598	5
	Arabidopsis thaliana	Ler – Exp. II	He	NW	C	Sup	0	6	Sup_Med	8	Dur_short	δ13C	-33.72	-35.19	0.626099	0.626099	5		Illumination: 6 hour per day
			He	NW	C	Sup	0	6	Sup_Med	8	Dur_short	isWUE	12.283	2.61983	6.33772	6.35704	5
Poulson et al. (2006) Photosynthesis Research 90, 79–90.	Arabidopsis thaliana	Columbia	He	NW	C	Sup	0	6	Sup_Med	12	Dur_short	Asat	15	12.5	4	3	4		Illumination: 6 hour per day
			He	NW	C	Sup	0	6	Sup_Med	12	Dur_short	Gssat	0.53	0.35	0.1	0.16	4
			He	NW	C	Sup	0	6	Sup_Med	12	Dur_short	Esat	6.6	5.5	0.6	1	4
			He	NW	C	Sup	0	6	Sup_Med	12	Dur_short	sWUEsat	28.3019	35.7143	9.24528	18.4398	4
			He	NW	C	Sup	0	6	Sup_Med	12	Dur_short	eWUEsat	2.27273	2.27273	0.640311	0.684306	4
Qaderi & Reid (2005) Physiologia Plantarum 125, 247–259.	Brassica napus	46A65	He	NW	C	Sup	0.031	4.2	Sup_Low	10	Dur_short	A	8.13	7.71	1.22474	1.24924	6		Illumination: 8 hour per day
			He	NW	C	Sup	0.031	4.2	Sup_Low	10	Dur_short	Gs	0.24936	0.26276	0.048059	0.0622905	6
			He	NW	C	Sup	0.031	4.2	Sup_Low	10	Dur_short	E	3.19	3.3	0.612372	0.783837	6
			He	NW	C	Sup	0.031	4.2	Sup_Low	10	Dur_short	sWUE	32.6035	29.3424	0.0797543	0.842549	6
			He	NW	C	Sup	0.031	4.2	Sup_Low	10	Dur_short	eWUE	2.54859	2.33636	0.0621903	0.0671768	6
Qaderi et al. (2007)	Brassica napus	46A65	He	NW	C	Sup	0.03	4.2	Sup_Low	25	Dur_short	A	2.14	1.82	0.220454	0.0979796	6		Illumination: 8 hour per day
Environmental and Experimental Botany 60, 428–437.			He	NW	C	Sup	0.03	4.2	Sup_Low	25	Dur_short	E	0.81	0.84	0.0489898	0.0734847	6
			He	NW	C	Sup	0.03	4.2	Sup_Low	25	Dur_short	eWUE	2.64198	2.16667	0.315606	0.222559	6
Qaderi et al. (2010)	Brassica napus	45H72	He	NW	C	Sup	5	10	Sup_Med	7	Dur_short	A	6.2	5.1	0.9	0.9	9		Illumination: 9 hour per day
International Journal of Plant Sciences 171, 466–481.			He	NW	C	Sup	5	10	Sup_Med	7	Dur_short	E	4	4.1	0.9	0.9	9
			He	NW	C	Sup	5	10	Sup_Med	7	Dur_short	eWUE	1.55	1.2439	0.415032	0.350347	9
Ranjbarfordoei et al. (2011) Photosynthetica 49, 107–111.	Prunus dulcis		Tb	W	G	Sup	0	4.42	Sup_Low	35	Dur_med	Asat	26	26.5	3.3541	2.23607	5		Illumination: 6 hours per day
			Tb	W	G	Sup	0	4.42	Sup_Low	35	Dur_med	Gssat	0.54	0.56	0.0559017	0.0223607	5
			Tb	W	G	Sup	0	4.42	Sup_Low	35	Dur_med	Esat	8.8	9	1.34164	1.34164	5
			Tb	W	G	Sup	0	4.42	Sup_Low	35	Dur_med	sWUEsat	48.1481	47.3214	7.96393	4.41749	5
			Tb	W	G	Sup	0	4.42	Sup_Low	35	Dur_med	eWUEsat	2.95455	2.94444	0.590065	0.50437	5
	Prunus dulcis		Tb	W	G	Sup	4.42	7.32	Sup_Med	35	Dur_med	Asat	26.5	21	2.23607	1.11803	5		Illumination: 6 hours per day
			Tb	W	G	Sup	4.42	7.32	Sup_Med	35	Dur_med	Gssat	0.56	0.425	0.0223607	0.0447214	5
			Tb	W	G	Sup	4.42	7.32	Sup_Med	35	Dur_med	Esat	9	7.6	1.34164	1.34164	5
			Tb	W	G	Sup	4.42	7.32	Sup_Med	35	Dur_med	sWUEsat	47.3214	49.4118	4.41749	5.82706	5
			Tb	W	G	Sup	4.42	7.32	Sup_Med	35	Dur_med	eWUEsat	2.94444	2.76316	0.50437	0.509485	5
	Prunus dulcis		Tb	W	G	Sup	7.32	9.36	Sup_Med	35	Dur_med	Asat	21	17	1.11803	2.23607	5		Illumination: 6 hours per day
			Tb	W	G	Sup	7.32	9.36	Sup_Med	35	Dur_med	Gssat	0.425	0.35	0.0447214	0.033541	5
			Tb	W	G	Sup	7.32	9.36	Sup_Med	35	Dur_med	Esat	7.6	7.2	1.34164	2.01246	5
			Tb	W	G	Sup	7.32	9.36	Sup_Med	35	Dur_med	sWUEsat	49.4118	48.5714	5.82706	7.90457	5
			Tb	W	G	Sup	7.32	9.36	Sup_Med	35	Dur_med	eWUEsat	2.76316	2.36111	0.509485	0.729373	5
	Prunus dulcis		Tb	W	G	Sup	0	7.32	Sup_Med	35	Dur_med	Asat	26	21	3.3541	1.11803	5		Illumination: 6 hours per day
			Tb	W	G	Sup	0	7.32	Sup_Med	35	Dur_med	Gssat	0.54	0.425	0.0559017	0.0447214	5
			Tb	W	G	Sup	0	7.32	Sup_Med	35	Dur_med	Esat	8.8	7.6	1.34164	1.34164	5
			Tb	W	G	Sup	0	7.32	Sup_Med	35	Dur_med	sWUEsat	48.1481	49.4118	7.96393	5.82706	5
			Tb	W	G	Sup	0	7.32	Sup_Med	35	Dur_med	eWUEsat	2.95455	2.76316	0.590065	0.509485	5
	Prunus dulcis		Tb	W	G	Sup	0	9.36	Sup_Med	35	Dur_med	Asat	26	17	3.3541	2.23607	5		Illumination: 6 hours per day
			Tb	W	G	Sup	0	9.36	Sup_Med	35	Dur_med	Gssat	0.54	0.35	0.0559017	0.033541	5
			Tb	W	G	Sup	0	9.36	Sup_Med	35	Dur_med	Esat	8.8	7.2	1.34164	2.01246	5
			Tb	W	G	Sup	0	9.36	Sup_Med	35	Dur_med	sWUEsat	48.1481	48.5714	7.96393	7.90457	5
			Tb	W	G	Sup	0	9.36	Sup_Med	35	Dur_med	eWUEsat	2.95455	2.36111	0.590065	0.729373	5
Ren et al. (2007)	Populus kangdingensis		Tb	W	G	Sup	4.4	8.8	Sup_Med	120	Dur_long	δ13C	-27.47	-26.29	0.894427	0.447214	5		Control: 80% of ambient (100%=5.5 kJ m–2 day–1); well-watered plants
Forest Ecology and Management 239, 112–119.			Tb	W	G	Sup	4.4	8.8	Sup_Med	120	Dur_long	isWUE	81.7455	94.1031	9.37824	4.67776	5		UV treatment: plus 4.4 kJ m–2 day–1
	Populus kangdingensis		Tb	W	G	Sup	4.4	8.8	Sup_Med	120	Dur_long	δ13C	-26.16	-26.27	0.626099	0.491935	5		Control: 80% of ambient (100%=5.5 kJ m–2 day–1); drought stressed plants
			Tb	W	G	Sup	4.4	8.8	Sup_Med	120	Dur_long	isWUE	95.4627	94.3123	6.54712	5.14533	5		UV treatment: plus 4.4 kJ m–2 day–1
	Populus cathayana		Tb	W	G	Sup	4.4	8.8	Sup_Med	120	Dur_long	δ13C	-27.91	-26.22	0.31305	0.581378	5		Control: 80% of ambient (100%=5.5 kJ m–2 day–1); well-watered plants
			Tb	W	G	Sup	4.4	8.8	Sup_Med	120	Dur_long	isWUE	77.13	94.8352	3.28536	6.08022	5		UV treatment: plus 4.4 kJ m–2 day–1
	Populus cathayana		Tb	W	G	Sup	4.4	8.8	Sup_Med	120	Dur_long	δ13C	-27.18	-25.75	0.939149	0.33541	5		Control: 80% of ambient (100%=5.5 kJ m–2 day–1); drought stressed plants
			Tb	W	G	Sup	4.4	8.8	Sup_Med	120	Dur_long	isWUE	84.7853	99.7482	9.84128	3.50443	5		UV treatment: plus 4.4 kJ m–2 day–1
Ren et al. (2010) Physiologia Plantarum 138, 278–288.	Populus kangdingensis		Tb	W	F	Sup	5.5	11	Sup_High	120	Dur_long	δ13C	-26	-26	0.6	0.6	4		Illumination: 10 hour per day
			Tb	W	F	Sup	5.5	11	Sup_High	120	Dur_long	isWUE	98.0655	98.0655	6.31199	6.31199	4
	Populus cathayana		Tb	W	F	Sup	5.5	11	Sup_High	120	Dur_long	δ13C	-26	-25	0.6	0.6	4		Illumination: 10 hour per day
			Tb	W	F	Sup	5.5	11	Sup_High	120	Dur_long	isWUE	98.0655	108.575	6.31199	6.29904	4
Robson et al. (2015)	Betula pendula		Tb	W	F	Ex				28	Dur_short	Asat	12.4	11.1	1.6	1.6	4		UV treatment: 0.22 W/m2 UVbe;
Plant, Cell & Environment 38, 953–967.			Tb	W	F	Ex				28	Dur_short	Gssat	0.31	0.34	0.08	0.08	4		Control: 0.01 W/m2 UVbe
			Tb	W	F	Ex				28	Dur_short	sWUEsat	40	32.6471	11.541	9.00851	4
Schmidt et al. (2000) Annals of Botany 85, 571–575.	Arabidopsis thaliana	Ler	He	NW	G	Sup	0	6	Sup_Med	10	Dur_short	δ13C	-34.4	-35.2	0.141421	0.141421	2		Illumination: 6 hour per day
			He	NW	G	Sup	0	6	Sup_Med	10	Dur_short	isWUE	5.75122	2.45089	1.44874	1.45114	2
	Arabidopsis thaliana	Ler	He	NW	C	Ex	0	6	Sup_Med	6	Dur_short	δ13C	-34.25	-35.2	0.113137	0.0848528	2		UV Treatment: 6 kJ m–2 s–1 (lamps)
			He	NW	C	Ex	0	6	Sup_Med	6	Dur_short	isWUE	9.11457	0.876516	1.18869	0.89327	2		Control: 0 kJ m-2 s-1 (filtered); well watered plants
	Arabidopsis thaliana	Ler	He	NW	C	Ex	0	6	Sup_Med	6	Dur_short	δ13C	-33.53	-34.7	0.141421	0.183848	2		UV Treatment: 6 kJ m–2 s–1 (lamps)
			He	NW	C	Ex	0	6	Sup_Med	6	Dur_short	isWUE	16.6737	4.3844	1.48364	1.93341	2		Control: 0 kJ m-2 s-1 (filtered); drought stressed plants
	Arabidopsis thaliana	Ler	He	NW	C	Ex	0	6	Sup_Med	8	Dur_short	δ13C	-33.77	-34.45	0.311127	1.1738	2		UV Treatment: 6 kJ m–2 s–1 (lamps)
			He	NW	C	Ex	0	6	Sup_Med	8	Dur_short	isWUE	14.1552	7.01282	3.26564	12.3377	2		Control: 0 kJ m-2 s-1 (filtered); well watered plants
	Arabidopsis thaliana	Ler	He	NW	C	Ex	0	6	Sup_Med	8	Dur_short	δ13C	-33.35	-34.31	0.127279	0.0989949	2		UV Treatment: 6 kJ m–2 s–1 (lamps)
			He	NW	C	Ex	0	6	Sup_Med	8	Dur_short	isWUE	18.5617	8.48414	1.33478	1.04023	2		Control: 0 kJ m-2 s-1 (filtered); drought stressed plants
Schumaker et al. (1997) Tree Physiology 17, 617–626.	Populus trichocarpa	1A	Tb	W	G	Sup	0.14	10.42	Sup_High	50	Dur_med	Asat	18.5	15	3.3541	2.23607	5
			Tb	W	G	Sup	0.14	10.42	Sup_High	50	Dur_med	Gssat	0.388	0.376	0.0268328	0.0268328	5
			Tb	W	G	Sup	0.14	10.42	Sup_High	50	Dur_med	Esat	3	2.7	0.402492	0.67082	5
			Tb	W	G	Sup	0.14	10.42	Sup_High	50	Dur_med	sWUEsat	47.6804	39.8936	9.25213	6.59332	5
			Tb	W	G	Sup	0.14	10.42	Sup_High	50	Dur_med	eWUEsat	6.16667	5.55556	1.39086	1.60968	5
	P. trichocarpa ×	Hybrid 5	Tb	W	G	Ex	0.14	10.42	Sup_High	50	Dur_med	Asat	17.5	18.5	3.3541	3.3541	5
	P. deltoides		Tb	W	G	Ex	0.14	10.42	Sup_High	50	Dur_med	Gssat	0.4	0.448	0.0804984	0.18783	5
			Tb	W	G	Ex	0.14	10.42	Sup_High	50	Dur_med	Esat	2.94	3.18	0.536656	0.804984	5
			Tb	W	G	Ex	0.14	10.42	Sup_High	50	Dur_med	sWUEsat	43.75	41.2946	12.1586	18.8627	5
			Tb	W	G	Ex	0.14	10.42	Sup_High	50	Dur_med	eWUEsat	5.95238	5.81761	1.57546	1.81142	5
Shen et al. (2010) Journal of Plant Physiology 167, 1248–1252.	Glycine max	Zhonghuang 13	He	NW	C	Sup	0	5.4	Sup_Med	7	Dur_short	Asat	8.71	2.56	0.45	0.31	4
			He	NW	C	Sup	0	5.4	Sup_Med	7	Dur_short	Stomatal conductance (gs)	0.0735	0.0529	0.0044	0.0022	4
			He	NW	C	Sup	0	5.4	Sup_Med	7	Dur_short	sWUE	118.503	48.3932	9.37072	6.19608	4
Shen et al. (2015) Acta Physiologia Plantarum 37, 25.	Glycine max	Zhonghuang 35	He	NW	C	Sup	0	5.4	Sup_Med	7	Dur_short	Asat	8.7	2.6	0.4	0.8	4
			He	NW	C	Sup	0	5.4	Sup_Med	7	Dur_short	Gssat	0.074	0.049	0.02	0.02	4
			He	NW	C	Sup	0	5.4	Sup_Med	7	Dur_short	Esat	1.36	1.2	0.12	0.06	4
			He	NW	C	Sup	0	5.4	Sup_Med	7	Dur_short	sWUEsat	117.568	53.0612	32.2315	27.1221	4
			He	NW	C	Sup	0	5.4	Sup_Med	7	Dur_short	eWUEsat	6.39706	2.16667	0.636479	0.675411	4
	Zea mays	Nongda 108	Gr	NW	C	Sup	0	5.4	Sup_Med	7	Dur_short	Asat	12.4	4.3	2	1	4
			Gr	NW	C	Sup	0	5.4	Sup_Med	7	Dur_short	Gssat	0.1	0.05	0.02	0.02	4
			Gr	NW	C	Sup	0	5.4	Sup_Med	7	Dur_short	Esat	1.41	1.32	100	100	4
			Gr	NW	C	Sup	0	5.4	Sup_Med	7	Dur_short	sWUEsat	124	86	31.8597	39.7915	4
			Gr	NW	C	Sup	0	5.4	Sup_Med	7	Dur_short	eWUEsat	8.79433	3.25758	1.54951	0.796759	4
Skorska et al. (2019)	Zea mays	Saccharata	Gr	NW	G	Sup	1	3	Sup_Low	28	Dur_short	A	15.8	14.1	1.1	2.8	28		Illumination: 6 hour per day
Acta Biologica Cracoviensia Series Botanica 61, 87–92.			Gr	NW	G	Sup	1	3	Sup_Low	28	Dur_short	E	1.9	1.9	0.5	0.4	28
			Gr	NW	G	Sup	1	3	Sup_Low	28	Dur_short	eWUE	8.31579	7.42105	2.26365	2.1477	28
	Zea mays	Saccharata	Gr	NW	G	Sup	1	3	Sup_Low	42	Dur_med	A	18.8	17.6	3.2	2.1	28		Illumination: 6 hour per day
			Gr	NW	G	Sup	1	3	Sup_Low	42	Dur_med	E	2.9	2.8	0.3	0.1	28
			Gr	NW	G	Sup	1	3	Sup_Low	42	Dur_med	eWUE	6.48276	6.28571	1.29126	0.782877	28
Sullivan & Teramura (1990) Plant Physiology 92, 141–146.	Glycine max	CV Essesx	He	NW	F	Sup	5.1	8.5	Sup_Med	56	Dur_med	A	37	30	3.11769	3.4641	3		Illumination: 6 hour per day
			He	NW	F	Sup	5.1	8.5	Sup_Med	56	Dur_med	Gs	0.499	0.439	0.0588897	0.06755	3
			He	NW	F	Sup	5.1	8.5	Sup_Med	56	Dur_med	E	5	4.6	0.34641	0.34641	3
			He	NW	F	Sup	5.1	8.5	Sup_Med	56	Dur_med	sWUE	74.1483	68.3371	10.7522	13.1467	3
			He	NW	F	Sup	5.1	8.5	Sup_Med	56	Dur_med	eWUE	7.4	6.52174	0.807247	0.899064	3
Sullivan et al. (2003)	Acer rubrum		Tc	W	F	Sup	0	4	Sup_Low	540	Dur_long	Asat	7	9	2.23607	2.23607	5		Illumination: 6 hour per day
Agricultural and Forest Meteorology 120, 219–228.			Tc	W	F	Sup	0	4	Sup_Low	540	Dur_long	Gssat	0.102	0.07	0.00737902	0.00514296	5		UV Treatment: 4 kJ m-2 s-1 suppl.
			Tc	W	F	Sup	0	4	Sup_Low	540	Dur_long	sWUEsat	68.6275	128.571	22.4774	33.3113	5		Control: 0 - 10 kJ m-2 s-1
			Tc	W	F	Sup	0	4	Sup_Low	540	Dur_long	eWUEsat	3.198	4.55	0.652932	0.737902	5
	Liquidambar styraciflua		Tc	W	F	Sup	0	4	Sup_Low	540	Dur_long	Asat	4.5	8	1.11803	1.11803	5		Illumination: 6 hour per day
			Tc	W	F	Sup	0	4	Sup_Low	540	Dur_long	Gssat	0.062	0.078	0.0111803	0.0156525	5		UV Treatment: 4 kJ m-2 s-1 suppl.
			Tc	W	F	Sup	0	4	Sup_Low	540	Dur_long	sWUEsat	72.5806	102.564	22.282	25.0812	5		Control: 0 - 10 kJ m-2 s-1
			Tc	W	F	Sup	0	4	Sup_Low	540	Dur_long	eWUEsat	5.96	5.21	0.760263	1.11803	5
	Liriodendron tulipifera		Tc	W	F	Sup	0	4	Sup_Low	540	Dur_long	Asat	8.1	8.3	3.3541	3.3541	5		Illumination: 6 hour per day
			Tc	W	F	Sup	0	4	Sup_Low	540	Dur_long	Gssat	0.08	0.085	0.0134164	0.0134164	5		UV Treatment: 4 kJ m-2 s-1 suppl.
			Tc	W	F	Sup	0	4	Sup_Low	540	Dur_long	sWUEsat	101.25	97.6471	45.2343	42.3632	5		Control: 0 - 10 kJ m-2 s-1
			Tc	W	F	Sup	0	4	Sup_Low	540	Dur_long	eWUEsat	3.4	4.99	0.424853	0.894427	5
Takshak & Agrawal (2017)	Withania somnifera		Sh	W	F	Sup	9.6	13.2	Sup_High	30	Dur_med	A	14.84	6.78	1.25872	1.16577	15		Illumination: 3 hour per day
Indian Journal of Experimental Biology 55, 845–852.			Sh	W	F	Sup	9.6	13.2	Sup_High	30	Dur_med	Gs	1.19	0.8	0.185903	0.0348569	15
			Sh	W	F	Sup	9.6	13.2	Sup_High	30	Dur_med	sWUE	12.4706	8.475	2.2168	1.50327	15
			Sh	W	F	Sup	9.6	13.2	Sup_High	30	Dur_med	eWUE	5.25	3.54	0.673899	0.720375	15
	Withania somnifera		Sh	W	F	Sup	9.6	13.2	Sup_High	60	Dur_med	A	17.62	11.28	0.972119	1.74672	15		Illumination: 3 hour per day
			Sh	W	F	Sup	9.6	13.2	Sup_High	60	Dur_med	Gs	2.15	1.82	0.185903	0.0619677	15
			Sh	W	F	Sup	9.6	13.2	Sup_High	60	Dur_med	sWUE	8.19535	6.1978	0.840587	0.98266	15
			Sh	W	F	Sup	9.6	13.2	Sup_High	60	Dur_med	eWUE	3.1	2.61	0.387298	0.387298	15
	Withania somnifera		Sh	W	F	Sup	9.6	13.2	Sup_High	90	Dur_med	A	23.57	15.87	1.40977	1.15028	15		Illumination: 3 hour per day
			Sh	W	F	Sup	9.6	13.2	Sup_High	90	Dur_med	Gs	2.51	1.58	0.464758	0.290474	15
			Sh	W	F	Sup	9.6	13.2	Sup_High	90	Dur_med	sWUE	9.39044	10.0443	1.82722	1.98492	15
			Sh	W	F	Sup	9.6	13.2	Sup_High	90	Dur_med	eWUE	4.65	3.95	0.797835	0.51898	15
Teramura et al. (1990) Plant Physiol 94, 470–475.	Triticum aestivum	Bannock	Gr	NW	G	Sup	8.8	15.7	Sup_High	35	Dur_med	Asat	23.4	23.3	p>0,01		10
			Gr	NW	G	Sup	8.8	15.7	Sup_High	35	Dur_med	eWUEsat	5.63	5.5	p>0,01		10
	Oryza sativa	IR36	Gr	NW	G	Sup	8.8	15.7	Sup_High	35	Dur_med	Asat	27.2	26.3	p>0,01		10
			Gr	NW	G	Sup	8.8	15.7	Sup_High	35	Dur_med	eWUEsat	4.26	4.29	p>0,01		10
	Glycine max	Essex	He	NW	G	Sup	8.8	15.7	Sup_High	35	Dur_med	Asat	29.6	29.6	p>0,01		10
			He	NW	G	Sup	8.8	15.7	Sup_High	35	Dur_med	eWUEsat	5.23	5.02	p>0,01		10
Tosserams & Rozema (1995)	Calamagrostis epigeios		Gr	NW	G	Sup	0	6.7	Sup_Med	42	Dur_med	A	11.9	11.8	1.73914	2.35151	6
Environmental Pollution 89, 209–214.			Gr	NW	G	Sup	0	6.7	Sup_Med	42	Dur_med	E	6.25	6.91	1.20025	1.71464	6
			Gr	NW	G	Sup	0	6.7	Sup_Med	42	Dur_med	eWUE	1.904	1.70767	0.459484	0.543473	6
	Calamagrostis epigeios		Gr	NW	G	Sup	6.7	10	Sup_Med	42	Dur_med	A	11.8	11.4	2.35151	2.44949	6
			Gr	NW	G	Sup	6.7	10	Sup_Med	42	Dur_med	E	6.91	6.74	1.71464	0.979796	6
			Gr	NW	G	Sup	6.7	10	Sup_Med	42	Dur_med	eWUE	1.70767	1.69139	0.543473	0.438788	6
	Calamagrostis epigeios		Gr	NW	G	Sup	10	14.9	Sup_High	42	Dur_med	A	11.4	11.4	2.44949	1.54318	6
			Gr	NW	G	Sup	10	14.9	Sup_High	42	Dur_med	E	6.74	7.13	0.979796	1.78813	6
			Gr	NW	G	Sup	10	14.9	Sup_High	42	Dur_med	eWUE	1.69139	1.59888	0.438788	0.455664	6
	Calamagrostis epigeios		Gr	NW	G	Sup	0	10	Sup_Med	42	Dur_med	A	11.9	11.4	1.73914	2.44949	6
			Gr	NW	G	Sup	0	10	Sup_Med	42	Dur_med	E	6.25	6.74	1.20025	0.979796	6
			Gr	NW	G	Sup	0	10	Sup_Med	42	Dur_med	eWUE	1.904	1.69139	0.459484	0.438788	6
	Calamagrostis epigeios		Gr	NW	G	Sup	0	14.9	Sup_High	42	Dur_med	A	11.9	11.4	1.73914	1.54318	6
			Gr	NW	G	Sup	0	14.9	Sup_High	42	Dur_med	E	6.25	7.13	1.20025	1.78813	6
			Gr	NW	G	Sup	0	14.9	Sup_High	42	Dur_med	eWUE	1.904	1.59888	0.459484	0.455664	6
Wang et al. (2021) Horticulturae 7, 557.	Mangifera indica	Tainong No. 1	Tb	W	F	Sup				20	Dur_short	A	80	59	3	3	9		UV Treatment: Ambient PLUS 24 kJ m–2 s–1
			Tb	W	F	Sup				20	Dur_short	Gs	2.65	2.3	0.3	0.3	9		Control: Ambient UV intensity
			Tb	W	F	Sup				20	Dur_short	E	6.7	5.2	1.2	0.9	9
			Tb	W	F	Sup				20	Dur_short	sWUE	30.1887	25.6522	3.60021	3.59118	9
			Tb	W	F	Sup				20	Dur_short	eWUE	11.9403	11.3462	2.18493	2.04675	9
	Mangifera indica	Tainong No. 1	Tb	W	F	Sup				20	Dur_short	A	59	24	3	3	9		UV Treatment: Ambient PLUS 48 kJ m–2 s–1
			Tb	W	F	Sup				20	Dur_short	Gs	2.3	1.5	0.3	0.3	9		Control: Ambient PLUS 24 kJ m–2 s–1
			Tb	W	F	Sup				20	Dur_short	E	5.2	4.1	0.9	0.6	9
			Tb	W	F	Sup				20	Dur_short	sWUE	25.6522	16	3.59118	3.77359	9
			Tb	W	F	Sup				20	Dur_short	eWUE	11.3462	5.85366	2.04675	1.12659	9
	Mangifera indica	Tainong No. 1	Tb	W	F	Sup				20	Dur_short	A	80	24	3	3	9		UV Treatment: Ambient PLUS 48 kJ m–2 s–1
			Tb	W	F	Sup				20	Dur_short	Gs	2.65	1.5	0.3	0.3	9		Control: Ambient UV intensity
			Tb	W	F	Sup				20	Dur_short	E	6.7	4.1	1.2	0.6	9
			Tb	W	F	Sup				20	Dur_short	sWUE	30.1887	16	3.60021	3.77359	9
			Tb	W	F	Sup				20	Dur_short	eWUE	11.9403	5.85366	2.18493	1.12659	9
	Mangifera indica	Tainong No. 1	Tb	W	F	Sup				80	Dur_med	A	115	105	9	12	9		UV Treatment: Ambient PLUS 24 kJ m–2 s–1
			Tb	W	F	Sup				80	Dur_med	Gs	2.55	2.45	0.3	0.3	9		Control: Ambient UV intensity
			Tb	W	F	Sup				80	Dur_med	E	6.2	6.7	0.6	0.6	9
			Tb	W	F	Sup				80	Dur_med	sWUE	45.098	42.8571	6.37234	7.17841	9
			Tb	W	F	Sup				80	Dur_med	eWUE	18.5484	15.6716	2.30851	2.2754	9
	Mangifera indica	Tainong No. 1	Tb	W	F	Sup				80	Dur_med	A	105	71	12	9	9		UV Treatment: Ambient PLUS 48 kJ m–2 s–1
			Tb	W	F	Sup				80	Dur_med	Gs	2.45	1.6	0.3	0.6	9		Control: Ambient PLUS 24 kJ m–2 s–1
			Tb	W	F	Sup				80	Dur_med	E	6.7	4.4	1.8	2.7	9
			Tb	W	F	Sup				80	Dur_med	sWUE	42.8571	44.375	7.17841	17.5656	9
			Tb	W	F	Sup				80	Dur_med	eWUE	15.6716	16.1364	4.57541	10.1109	9
	Mangifera indica	Tainong No. 1	Tb	W	F	Sup				80	Dur_med	A	115	71	9	9	9		UV Treatment: Ambient PLUS 48 kJ m–2 s–1
			Tb	W	F	Sup				80	Dur_med	Gs	2.55	1.6	0.3	0.6	9		Control: Ambient UV intensity
			Tb	W	F	Sup				80	Dur_med	E	6.2	4.4	0.6	2.7	9
			Tb	W	F	Sup				80	Dur_med	sWUE	45.098	44.375	6.37234	17.5656	9
			Tb	W	F	Sup				80	Dur_med	eWUE	18.5484	16.1364	2.30851	10.1109	9
Wang et al. (2024) Phytochemistry Letters 62, 24–33.	Hemerocallis fulva	Stella de Oro	He	NW	C	Ex				12	Dur_short	A	1.2	0.5	0.0632456	0.0948683	10		Illumination: 6 hour per day
			He	NW	C	Ex				12	Dur_short	Gs	0.025	0.027	0.00316228	0.00316228	10		UV Treatment: 10 μw/cm2
			He	NW	C	Ex				12	Dur_short	E	0.42	0.425	0.0316228	0.0316228	10		Control: 0 μw/cm2
			He	NW	C	Ex				12	Dur_short	sWUE	48	18.5185	6.57754	4.12915	10
			He	NW	C	Ex				12	Dur_short	eWUE	2.85714	1.17647	0.262589	0.23977	10
	Hemerocallis fulva	Stella de Oro	He	NW	C	Sup				12	Dur_short	A	0.5	0.07	0.0948683	0.0948683	10		Illumination: 6 hour per day
			He	NW	C	Sup				12	Dur_short	Gs	0.027	0.029	0.00316228	0.00316228	10		UV Treatment: 20 μw/cm2
			He	NW	C	Sup				12	Dur_short	E	0.425	0.43	0.0316228	0.0316228	10		Control: 10 μw/cm2
			He	NW	C	Sup				12	Dur_short	sWUE	18.5185	2.41379	4.12915	3.28189	10
			He	NW	C	Sup				12	Dur_short	eWUE	1.17647	0.162791	0.23977	0.220949	10
	Hemerocallis fulva	Stella de Oro	He	NW	C	Sup				12	Dur_short	A	1.2	0.07	0.0632456	0.0948683	10		Illumination: 6 hour per day
			He	NW	C	Sup				12	Dur_short	Gs	0.025	0.029	0.00316228	0.00316228	10		UV Treatment: 20 μw/cm2
			He	NW	C	Sup				12	Dur_short	E	0.42	0.43	0.0316228	0.0316228	10		Control: 0 μw/cm2
			He	NW	C	Sup				12	Dur_short	sWUE	48	2.41379	6.57754	3.28189	10
			He	NW	C	Sup				12	Dur_short	eWUE	2.85714	0.162791	0.262589	0.220949	10
	Hemerocallis fulva	Stella de Oro	He	NW	C	Ex				20	Dur_short	A	1.5	0.9	0.0632456	0.0632456	10		Illumination: 6 hour per day
			He	NW	C	Ex				20	Dur_short	Gs	0.0245	0.022	0.00316228	0.00316228	10		UV Treatment: 10 μw/cm2
			He	NW	C	Ex				20	Dur_short	E	0.5	0.48	0.0316228	0.0316228	10		Control: 0 μw/cm2
			He	NW	C	Ex				20	Dur_short	sWUE	61.2245	40.9091	8.31335	6.54538	10
			He	NW	C	Ex				20	Dur_short	eWUE	3	1.875	0.228035	0.18061	10
	Hemerocallis fulva	Stella de Oro	He	NW	C	Sup				20	Dur_short	A	0.9	2.65	0.0632456	0.0632456	10		Illumination: 6 hour per day
			He	NW	C	Sup				20	Dur_short	Gs	0.022	0.035	0.00316228	0.00316228	10		UV Treatment: 20 μw/cm2
			He	NW	C	Sup				20	Dur_short	E	0.48	0.76	0.0316228	0.0316228	10		Control: 10 μw/cm2
			He	NW	C	Sup				20	Dur_short	sWUE	40.9091	75.7143	6.54538	7.07548	10
			He	NW	C	Sup				20	Dur_short	eWUE	1.875	3.48684	0.18061	0.167256	10
	Hemerocallis fulva	Stella de Oro	He	NW	C	Sup				20	Dur_short	A	1.5	2.65	0.0632456	0.0632456	10		Illumination: 6 hour per day
			He	NW	C	Sup				20	Dur_short	Gs	0.0245	0.035	0.00316228	0.00316228	10		UV Treatment: 20 μw/cm2
			He	NW	C	Sup				20	Dur_short	E	0.5	0.76	0.0316228	0.0316228	10		Control: 0 μw/cm2
			He	NW	C	Sup				20	Dur_short	sWUE	61.2245	75.7143	8.31335	7.07548	10
			He	NW	C	Sup				20	Dur_short	eWUE	3	3.48684	0.228035	0.167256	10
Wijewardana et al. (2016)	Zea mays	P1498	Gr	NW	G	Sup	0	10	Sup_Med	26	Dur_short	Asat	35.6	34.5	8.72067	4.69574	5		Illumination: 8 hour per day
Journal of Photochemistry and Photobiology B 160, 198–209.			Gr	NW	G	Sup	0	10	Sup_Med	26	Dur_short	Gssat	0.31	0.35	0.0447214	0.0447214	5
			Gr	NW	G	Sup	0	10	Sup_Med	26	Dur_short	Esat	6.2	6.4	1.11803	0.67082	5
			Gr	NW	G	Sup	0	10	Sup_Med	26	Dur_short	sWUEsat	114.839	98.5714	32.647	18.402	5
			Gr	NW	G	Sup	0	10	Sup_Med	26	Dur_short	eWUEsat	5.74194	5.39062	1.74658	0.926056	5
	Zea mays	P1319	Gr	NW	G	Sup	0	10	Sup_Med	26	Dur_short	Asat	36.7	34.5	3.80132	4.47214	5		Illumination: 8 hour per day
			Gr	NW	G	Sup	0	10	Sup_Med	26	Dur_short	Gssat	0.3	0.35	0.067082	0.0447214	5
			Gr	NW	G	Sup	0	10	Sup_Med	26	Dur_short	Esat	7.7	7	0.447214	0.894427	5
			Gr	NW	G	Sup	0	10	Sup_Med	26	Dur_short	sWUEsat	122.333	98.5714	30.1468	17.9415	5
			Gr	NW	G	Sup	0	10	Sup_Med	26	Dur_short	eWUEsat	4.76623	4.92857	0.565992	0.897077	5
Xu et al. (2010) Tree Physiology 30, 1489–1498.	Populus cathayana	FEMALES	Tb	W	F	Sup	4.5	12.5	Sup_High	100	Dur_long	Asat	15.4	13.38	1.22984	1.72177	5		Illumination: 8 hours per day
			Tb	W	F	Sup	4.5	12.5	Sup_High	100	Dur_long	Gssat	0.45	0.43	0.111803	0.156525	5
			Tb	W	F	Sup	4.5	12.5	Sup_High	100	Dur_long	Esat	3.71	4.27	0.447214	1.56525	5
			Tb	W	F	Sup	4.5	12.5	Sup_High	100	Dur_long	sWUEsat	34.2222	31.1163	8.93101	12.0136	5
			Tb	W	F	Sup	4.5	12.5	Sup_High	100	Dur_long	eWUEsat	4.15094	3.13349	0.600211	1.21736	5
			Tb	W	F	Sup	4.5	12.5	Sup_High	100	Dur_long	δ13C	-25.37	-25.63	0.290689	0.268328	5
			Tb	W	F	Sup	4.5	12.5	Sup_High	100	Dur_long	isWUE	106.288	103.527	3.08536	2.84954	5
	Populus cathayana	MALES	Tb	W	F	Sup	4.5	12.5	Sup_High	100	Dur_long	Asat	19.45	16.94	0.715542	1.78885	5		Illumination: 8 hours per day
			Tb	W	F	Sup	4.5	12.5	Sup_High	100	Dur_long	Gssat	0.78	0.57	0.111803	0.134164	5
			Tb	W	F	Sup	4.5	12.5	Sup_High	100	Dur_long	Esat	4.91	4.47	0.111803	0.514296	5
			Tb	W	F	Sup	4.5	12.5	Sup_High	100	Dur_long	sWUEsat	24.9359	29.7193	3.6901	7.66694	5
			Tb	W	F	Sup	4.5	12.5	Sup_High	100	Dur_long	eWUEsat	3.9613	3.78971	0.171388	0.591837	5
			Tb	W	F	Sup	4.5	12.5	Sup_High	100	Dur_long	δ13C	-26.43	-26.29	0.134164	0.111803	5
			Tb	W	F	Sup	4.5	12.5	Sup_High	100	Dur_long	isWUE	95.0245	96.5135	1.42711	1.18892	5
Yan et al. (2016) Biologia Plantarum 60, 686–694.	Triticum polonicum		Gr	NW	C	Sup	0	21	Sup_High	7	Dur_short	A	26.41	18.37	0.44	0.37	3		Illumination: 7 hour per day
			Gr	NW	C	Sup	0	21	Sup_High	7	Dur_short	Gs	0.51	0.2	0.02	0.12	3
			Gr	NW	C	Sup	0	21	Sup_High	7	Dur_short	E	3.94	1.87	0.04	0.13	3
			Gr	NW	C	Sup	0	21	Sup_High	7	Dur_short	sWUE	51.7843	91.85	2.20642	55.141	3
			Gr	NW	C	Sup	0	21	Sup_High	7	Dur_short	eWUE	6.70305	9.82353	0.130776	0.711005	3
Yao & Liu (2009) Polish Journal of Ecology 57, 483–494.	Cornus hemsleyi		Tb	W	F	Sup	11.02	14.33	Sup_High	60	Dur_med	Asat	4	3.35	0.220454	0.220454	6		Illumination: 8 hour per day
			Tb	W	F	Sup	11.02	14.33	Sup_High	60	Dur_med	Gssat	0.0765	0.051	0.0110227	0.0110227	6
			Tb	W	F	Sup	11.02	14.33	Sup_High	60	Dur_med	sWUEsat	52.2876	65.6863	8.06632	14.8404	6
Yao et al. (2008)	Picea asperata		Tc	W	F	Sup	11.02	14.33	Sup_High	180	Dur_long	Asat	7.6	6.3	0.244949	1.22474	6		Illumination: 8 hours per day
Brazilian Journal of Plant Physiology 20, 11–18.			Tc	W	F	Sup	11.02	14.33	Sup_High	180	Dur_long	Gssat	0.052	0.029	0.00979796	0.00734847	6
			Tc	W	F	Sup	11.02	14.33	Sup_High	180	Dur_long	Esat	1.61	0.95	0.734847	0.489898	6
			Tc	W	F	Sup	11.02	14.33	Sup_High	180	Dur_long	sWUEsat	146.154	217.241	27.9386	69.3821	6
			Tc	W	F	Sup	11.02	14.33	Sup_High	180	Dur_long	eWUEsat	4.7205	6.63158	2.15993	3.65472	6
Zhao et al. (2009)	Triticum aestivum	Heshangtou	Gr	NW	F	Sup	8.85	13.1	Sup_High	150	Dur_long	eWUE	2.18	2.23	0.1	0.1	4
Journal of Photochemistry and Photobiology B 94, 54–58.	Triticum aestivum	Dingxi–24	Gr	NW	F	Sup	8.85	13.1	Sup_High	150	Dur_long	eWUE	2	2.13	0.1	0.1	4
	Triticum aestivum	Longchun–8139	Gr	NW	F	Sup	8.85	13.1	Sup_High	150	Dur_long	eWUE	2.6	2.65	0.1	0.1	4
